# Supplementary material for: Complete Genome and Transcriptomes of Streptococcus parasanguinis FW213: Phylogenic Relations and Potential Virulence Mechanisms
Source: PLoS One. 2012 Apr 18;7(4):e34769. doi: 10.1371/journal.pone.0034769 (PMC3329508; doi:10.1371/journal.pone.0034769)
Supplement: Table S1 — The RPKM values of all genes in cultures at OD600 = 0.3 and OD600 = 0.8. (XLS) [file pone.0034769.s003.xls]

## Sheet: fw213rpkm
Locus	Strand	Start	End	RPKM		Gene Name	Annotation
				OD=0.3	OD=0.8
Spaf_0001	+	222	1580	269	294	dnaA	Chromosomal replication initiator protein
Spaf_0002	+	1740	2876	486	406	dnaN	DNA polymerase III, beta chain
Spaf_0003	-	3116	3634	320	205	-	Lipoprotein
Spaf_0004	+	3770	4906	426	214	-	hypothetical protein
Spaf_0005	+	4975	5544	24	55	spoVC	peptidyl-tRNA hydrolase
Spaf_0006	+	5549	9052	27	76	-	Transcription-repair coupling factor
Spaf_0007	+	9081	9377	44	81	-	Ribosome-associated heat shock protein (S4)
Spaf_0008	+	9370	9738	55	105	divIC	cell division protein DivIC
Spaf_0009	+	9742	9870	5	20	-	hypothetical protein
Spaf_0010	+	9842	11128	62	134	-	Beta-lactamase class A
Spaf_0011	+	11128	12402	104	133	mesJ	Cell cycle control ATPase, PP-loop superfamily
Spaf_0012	+	12407	12949	388	353	-	Hypoxanthine guanine phosphoribosyltransferase
Spaf_0013	+	12960	14933	753	749	ftsH	Membrane ATPase FtsH, degrades sigma32
Spaf_0014	+	15423	15902	41	10	comX1	transcriptional regulator of competence-specific protein
Spaf_0015	+	16014	16637	54	19	-	transposase
Spaf_0016	+	16745	16969	55	29	-	transposase
Spaf_0017	+	23869	24708	211	105	mreC	Cell shape determining protein MreC
Spaf_0018	+	25250	26521	4648	2198	gbpB	Secreted antigen GbpB/Peptidoglycan hydrolase
Spaf_0019	-	26736	27938	6	29	-	Transposase, IS111A/IS1328/IS1533:Transposase IS116/IS110/IS902
Spaf_0020	+	28313	29299	654	657	-	Ribose-phosphate pyrophosphokinase 1
Spaf_0021	+	29351	29491	14	56	-	hypothetical protein
Spaf_0022	+	29855	30478	29237	20005	abpA	amylase-binding protein AbpA
Spaf_0023	+	30572	31420	649	877	srtB	Surface protein cell wall anchor, sortase_B family
Spaf_0024	+	31583	32764	59	82	patA	Aspartate aminotransferase
Spaf_0026	+	32748	33527	81	169	recO	DNA repair protein recO
Spaf_0027	+	33524	34519	184	256	plsX	Fatty acid/phospholipid synthesis protein plsX
Spaf_0028	+	34523	34771	315	338	-	acyl carrier protein
Spaf_0029	+	34922	35629	4	15	purC	phosphoribosylaminoimidazole-succinocarboxamide synthase
Spaf_0030	+	35669	39418	3	19	purL	phosphoribosylformylglycinamidine synthase II (FGAM synthetase)
Spaf_0031	+	39431	40870	4	27	purF	Glutamine phosphoribosylpyrophosphate amidotransferase
Spaf_0032	+	41080	42102	2	14	purM	Phosphoribosylaminoimidazole (AIR) synthetase
Spaf_0033	+	42102	42671	4	23	purN	phosphoribosylglycinamide formyltransferase
Spaf_0034	+	43163	44713	18	52	purH	phosphoribosylaminoimidazolecarboxamide formyltransferase
Spaf_0035	-	44767	45804	4	36	-	Secreted protein, putative function in cell-wall metabolism (amidase)
Spaf_0036	+	45969	47231	67	40	purD	phosphoribosylamine--glycine ligase
Spaf_0038	+	47461	48021	29	37	purE	phosphoribosylaminoimidazole carboxylase catalytic subunit
Spaf_0039	+	47969	49099	40	77	purK	phosphoribosylaminoimidazole carboxylase
Spaf_0040	+	49100	50050	115	152	-	hypothetical protein
Spaf_0041	+	50060	50287	48	64	-	phosphoribosylaminoimidazole carboxylase ATPase subunit
Spaf_0042	+	50320	52119	53	85	-	kinase-like Serine/threonine protein
Spaf_0043	+	52392	53690	287	234	purB	adenylosuccinate lyase
Spaf_0044	-	54155	54871	243	232	gntR	Transcriptional regulator, GntR family
Spaf_0045	+	55004	56791	17	72	bgaC	Beta-galactosidase 3
Spaf_0046	+	56788	57264	3	46	-	Phosphotransferase system sugar-specific EIIB component
Spaf_0047	+	57291	58205	5	115	-	PTS system, IIC component
Spaf_0048	+	58186	59013	5	192	-	Phosphotransferase system sugar-specific EIID component
Spaf_0050	+	59025	59429	4	86	-	PTS system, IIA component
Spaf_0051	+	59513	60682	15	90	agaS	sugar isomerase domain-containing protein AgaS
Spaf_0052	+	60734	61804	28	67	galM	aldose 1-epimerase
Spaf_0053	+	62233	63279	1061	215	ruvB	Holliday junction DNA helicase RuvB
Spaf_0054	+	63286	63852	636	178	-	hypothetical protein
Spaf_0055	+	63975	64451	314	156	-	nicotinate-nucleotide pyrophosphorylase
Spaf_0056	+	64417	64884	196	159	-	hypothetical protein
Spaf_0057	+	64874	66676	390	300	-	Acyltransferase
Spaf_0058	+	67077	69728	144	1233	adhE	alcohol dehydrogenase, iron-containing
Spaf_0059	+	70042	70623	245	115	-	hypothetical protein
Spaf_0060	+	70637	70942	176	54	-	hypothetical protein
Spaf_0061	+	70939	71265	210	96	-	hypothetical protein
Spaf_0062	+	71429	72481	19	74	-	Zn-dependent alcohol dehydrogenase
Spaf_0063	+	72793	73179	35	64	-	hypothetical protein
Spaf_0064	+	73349	74047	9	33	nanE	N-acetylmannosamine-6-p hosphate 2-epimerase 1
Spaf_0065	+	74132	75502	3	17	-	sugar ABC transporter, sugar-binding protein
Spaf_0066	+	75685	76572	3	15	-	sugar ABC transporter, permease protein
Spaf_0067	+	76588	77427	2	21	-	sugar ABC transporter, permease protein
Spaf_0068	+	77502	77954	3	20	-	hypothetical protein
Spaf_0069	+	77970	78623	1	10	-	hypothetical protein
Spaf_0070	+	78625	79572	2	21	nanA	N-acetylneuraminate lyase
Spaf_0071	+	79588	80475	2	37	nanK	ROK family protein
Spaf_0072	-	80573	81412	1478	1017	-	phosphosugar-binding transcriptional regulator
Spaf_0073	+	81700	82029	106	66	-	hypothetical protein
Spaf_0074	+	82019	83980	98	115	ntpI	V-type sodium ATPase, subunit I
Spaf_0075	+	84011	84490	109	135	ntpK	ATP synthase subunit K
Spaf_0076	+	84560	85150	68	64	ntpE	V-type sodium ATPase, subunit E
Spaf_0077	+	85160	86179	110	121	ntpC	V-type sodium ATPase, subunit C
Spaf_0078	+	86160	86480	79	123	ntpF	V-type sodium ATPase, subunit F
Spaf_0079	+	86477	87181	77	74	-	Acetyltransferase, GNAT family
Spaf_0080	+	87109	89013	87	108	ntpA	V-type sodium ATPase, subunit A
Spaf_0081	+	89000	90385	133	169	ntpB	V-type sodium ATPase, subunit B
Spaf_0082	+	90389	91012	234	190	ntpD	V-type sodium ATPase, subunit D
Spaf_0083	+	91487	92611	3144	1872	-	cell wall metabolism, LysM type protein
Spaf_0084	-	92698	93867	511	152	-	transporter protein
Spaf_0085	-	94200	95159	321	122	-	transcriptional activator protein
Spaf_0086	+	95328	95930	8	33	-	hypothetical protein
Spaf_0087	+	96449	96730	638	381	-	putative transcriptional regulator
Spaf_0088	+	96717	97352	1787	1319	-	hypothetical protein
Spaf_0089	+	97707	102686	106	197	-	hypothetical protein
Spaf_0090	-	103181	103330	5307	2208	rpmG	50S ribosomal protein L33
Spaf_0091	-	103346	103528	10185	2614	rpmF	50S ribosomal protein L32
Spaf_0092	-	103680	103880	283	217	-	hypothetical protein
Spaf_0093	-	103883	105025	304	273	-	hypothetical protein
Spaf_0094	+	105042	106796	789	522	ilvD	dihydroxy-acid dehydratase
Spaf_0095	-	107177	108379	6	29	-	Transposase, IS111A/IS1328/IS1533:Transposase IS116/IS110/IS902
Spaf_0096	+	109009	110283	709	657	pyrP	uracil permease
Spaf_0097	+	110306	110416	143	200	-	hypothetical protein
Spaf_0098	-	110447	110788	165	43	-	hypothetical protein
Spaf_0099	+	110950	112242	816	559	hisS	histidyl-tRNA synthetase
Spaf_0100	+	112423	113907	985	571	thrC	threonine synthase
Spaf_0101	+	113958	115238	109	74	-	Multi antimicrobial extrusion (MATE) family transporter
Spaf_0102	+	115235	115864	253	108	-	hydrolase, haloacid dehalogenase-like family protein
Spaf_0103	+	116133	116561	373	290	-	transcriptional regulator, MarR family protein
Spaf_0104	+	116577	116939	243	201	-	hypothetical protein
Spaf_0105	+	117454	118812	23	46	trpE	anthranilate synthase component I
Spaf_0106	+	118809	119390	6	35	trpG	anthranilate synthase component II
Spaf_0107	+	119381	120352	2	22	trpD	anthranilate phosphoribosyltransferase
Spaf_0108	+	120349	121116	3	36	trpC	Indole-3-glycerol phosphate synthase
Spaf_0109	+	121103	121690	5	12	trpF	N-(5'-phosphoribosyl)anthranilate isomerase
Spaf_0110	+	121680	122885	11	33	trpB	Tryptophan synthase beta chain, putative
Spaf_0112	+	122887	123663	25	58	trpA	tryptophan synthase, alpha subunit
Spaf_0113	+	123712	125268	43	66	-	alpha-L-fucosidase
Spaf_0114	+	125487	128171	708	610	polA	DNA polymerase I
Spaf_0115	+	128180	128734	306	246	-	CoA-binding domain-containing protein
Spaf_0116	-	128827	129771	946	241	-	Integral membrane protein
Spaf_0117	+	129763	130989	595	216	-	queuine tRNA-ribosyltransferase
Spaf_0118	+	131420	131728	1555	700	rpsJ	30S ribosomal protein S10
Spaf_0119	+	131810	132436	2843	1888	rplC	50S ribosomal protein L3
Spaf_0120	+	132461	133084	731	587	rplD	Ribosomal protein L4
Spaf_0121	+	133084	133380	1037	1802	rplW	50S ribosomal protein L23
Spaf_0122	+	133398	134231	932	1037	rplB	50S ribosomal protein L2
Spaf_0123	+	134295	134609	707	923	rpsS	30S ribosomal protein S19
Spaf_0124	+	134621	134965	846	1066	rplV	50S ribosomal protein L22
Spaf_0125	+	134978	135631	415	401	rpsC	30S ribosomal protein S3
Spaf_0126	+	135635	136048	167	138	rplP	50S ribosomal protein L16
Spaf_0127	+	136058	136264	110	105	rpmC	50S ribosomal protein L29
Spaf_0128	+	136288	136548	223	259	rpsQ	30S ribosomal protein S17
Spaf_0129	+	136574	136942	344	347	rplN	50S ribosomal protein L14
Spaf_0130	+	137016	137111	54	46	-	50S ribosomal protein L24
Spaf_0131	+	137080	137322	233	261	rplX	50S ribosomal protein L24
Spaf_0132	+	137346	137888	858	987	rplE	Ribosomal protein L5
Spaf_0133	+	137906	138091	539	561	rpsN	30S ribosomal protein S14
Spaf_0134	+	138304	138702	602	540	rpsH	30S ribosomal protein S8
Spaf_0135	+	138893	139429	1361	1304	rplF	50S ribosomal protein L6
Spaf_0136	+	139504	139869	1630	1340	rplR	50S ribosomal protein L18
Spaf_0137	+	139887	140381	2566	2709	rpsE	30S ribosomal protein S5
Spaf_0138	+	140396	140578	1982	2037	rpmD	50S ribosomal protein L30
Spaf_0139	+	140665	141165	1605	2081	rplO	Ribosomal protein L15
Spaf_0140	+	141178	142488	3426	3151	secY1	preprotein translocase subunit SecY1
Spaf_0141	+	142585	143241	477	555	-	adenylate kinase
Spaf_0142	+	143316	143576	2385	2704	infA	translation initiation factor IF-1
Spaf_0143	+	143734	144099	2275	3460	rpsM	30S ribosomal protein S13
Spaf_0144	+	144123	144506	3988	5647	rpsK	30S ribosomal protein S11
Spaf_0145	+	144552	145490	6181	7681	rpoA	DNA-directed RNA polymerase, alpha chain
Spaf_0146	+	145502	145888	2838	3084	rplQ	50S ribosomal protein L17
Spaf_0147	+	146147	147418	103	70	-	hypothetical protein
Spaf_0148	-	152701	153423	0	0	-	integrase core subunit
Spaf_0149	-	153534	154064	2	3	-	transposase
Spaf_0150	-	154366	155721	264	404	lysC	aspartate kinase
Spaf_0151	+	155964	156752	893	1105	paaG	Enoyl-CoA hydratase/carnithine racemase
Spaf_0152	+	156806	157282	2445	2580		Multiple antibiotic resistance operon transcription repressor
Spaf_0153	+	157282	158256	3073	2974	fabH	[3-oxoacyl-acyl-carrier-protein] synthase III
Spaf_0154	+	158263	158538	5138	4661	acpP	Acyl carrier protein, putative
Spaf_0155	+	158653	159618	464	556	fabK	2-nitropropane dioxygenase-related dioxygena
Spaf_0156	+	159641	160561	297	480	fabD	acyl-carrier-protein S-malonyltransferase
Spaf_0157	+	160574	161308	392	584	fabG	3-oxoacyl-acyl carrier protein reductase
Spaf_0158	+	161370	162602	1352	2497	fabF	3-oxoacyl-(acyl-carrier-protein) synthase
Spaf_0159	+	162606	163094	518	994	accB	Biotin carboxyl carrier protein
Spaf_0160	+	163091	163516	932	2044	fabZ	(3R)-hydroxymyristoyl ACP dehydratase
Spaf_0161	+	163476	164894	2291	3000	accC	Biotin carboxylase, putative
Spaf_0162	+	164998	165864	444	650	accD	Acetyl-coenzyme A carboxylase carboxyl transferase subunit beta
Spaf_0163	+	165824	166627	1321	1628	accA	Acetyl-CoA carboxylase alpha subunit
Spaf_0164	-	166670	168010	205	307	serS	seryl-tRNA synthetase
Spaf_0165	-	168165	168533	119	80	manO	ManO
Spaf_0167	-	168614	169525	663	1919	manN	Phosphotransferase system, mannose-specific EIID
Spaf_0168	-	169544	170347	441	954	manM	Phosphotransferase system, mannose-specific EIIC
Spaf_0169	-	170403	171371	358	1101	manL	PTS system mannose-specific EIIAB component
Spaf_0170	-	171739	172761	80	308	adhA	alcohol dehydrogenase
Spaf_0172	-	172951	173763	198	125	-	Cof family protein
Spaf_0173	+	173897	175360	563	666	-	xanthine/uracil permease family protein
Spaf_0174	+	175553	176008	114	81	-	hypothetical protein
Spaf_0175	+	175980	176531	107	85	-	hypothetical protein
Spaf_0176	+	176545	177738	333	271	-	Transcriptional attenuator LytR
Spaf_0178	-	177859	178050	209	46	-	hypothetical protein
Spaf_0179	-	178063	178476	189	112	-	Hit-like protein
Spaf_0180	+	178544	179275	300	314	-	ABC-type multidrug transport system, ATPase component
Spaf_0181	+	179272	180327	372	397	-	ABC transporter, permease protein
Spaf_0182	+	180311	181162	1124	663	-	hypothetical protein
Spaf_0183	+	181159	181794	1505	1076	trmB	tRNA (guanine-N(7))-methyltransferase
Spaf_0184	+	181892	182371	252	203	-	hypothetical protein
Spaf_0185	+	182416	183558	106	138	nusA	N utilization substance protein A
Spaf_0186	+	183573	183869	36	49	-	hypothetical protein
Spaf_0187	+	183862	184161	32	54	-	hypothetical protein
Spaf_0188	+	184178	186892	427	332	infB	translation initiation factor IF-2
Spaf_0189	+	186967	187317	1107	661	rbfA	ribosome-binding factor A
Spaf_0190	+	187422	189125	521	515	-	hypothetical protein
Spaf_0191	+	189242	190435	243	754	nagA	N-acetylglucosamine-6-phosphate deacetylase
Spaf_0192	+	190745	190963	565	968	-	hypothetical protein
Spaf_0193	+	190960	191802	643	719	-	Oxidoreductase, aldo/keto reductase family
Spaf_0194	+	192063	196376	38	87	-	Subtilisin-like serine protease
Spaf_0195	+	196708	197625	280	400	glyQ	glycyl-tRNA synthetase alpha subunit
Spaf_0196	+	197833	199869	326	373	glyS	Glycyl-tRNA synthetase, beta subunit
Spaf_0197	+	199903	200160	479	476	-	hypothetical protein
Spaf_0198	+	200273	201706	1504	211	-	D-Serine/D-alanine/glycine:H+ symporter
Spaf_0199	-	201966	202145	222	155	-	hypothetical protein
Spaf_0200	+	202296	203246	105	98	mraW	S-adenosyl-methyltransferase MraW
Spaf_0201	+	203258	203593	35	104	-	Cell division protein
Spaf_0202	+	203574	205868	211	305	pbpX	Penicillin-binding protein 2X
Spaf_0203	+	205870	206862	756	717	mraY	phospho-N-acetylmuramoyl-pentapeptide-transferase
Spaf_0204	+	206978	208339	212	218	-	ATP-dependent RNA helicase
Spaf_0205	+	208491	209189	524	288	-	ABC-type arginine/histidine transport system, permease component
Spaf_0206	+	209336	210079	749	589	-	ABC-type polar amino acid transport system, ATPase component
Spaf_0207	+	210125	210388	338	222	-	hypothetical protein
Spaf_0208	+	210442	211359	511	575	-	Thioredoxin reductase
Spaf_0209	+	211431	212960	206	331	pncB	nicotinate phosphoribosyltransferase
Spaf_0210	+	212957	213781	459	510	-	NAD+ synthase
Spaf_0211	+	214208	214669	12	34	-	S-adenosylmethionine:tRNA ribosyltransferase-isomerase
Spaf_0212	+	214737	216071	350	652	pepC	aminopeptidase C
Spaf_0213	+	216166	216996	15	31	-	transposase
Spaf_0214	-	217249	219366	632	520	pbp1A	Penicillin-binding protein 1A
Spaf_0215	-	219367	219960	630	401	recU	recombination protein U
Spaf_0216	+	220025	220552	50	40	-	hypothetical protein
Spaf_0217	+	220610	220963	514	528	-	Conserved DivIVA-like protein
Spaf_0218	+	221414	222571	128	190	-	methyltransferase
Spaf_0220	+	222583	223980	282	489	-	hypothetical protein
Spaf_0221	-	224211	224693	291	122	luxS	S-ribosylhomocysteine lyase
Spaf_0222	+	224938	226545	651	399	-	Metal dependent phosphohydrolase
Spaf_0223	+	226653	227285	614	383	-	Guanylate kinase
Spaf_0224	+	227311	227625	723	486	rpoZ	DNA-directed RNA polymerase omega subunit
Spaf_0225	+	227714	230098	66	88	priA	primosome assembly protein PriA
Spaf_0226	+	230070	231044	64	106	-	methionyl-tRNA formyltransferase
Spaf_0227	+	231034	232347	61	99	sun	RNA methyltransferase Sun
Spaf_0228	+	232369	233109	181	283	-	Phosphoprotein phosphatase
Spaf_0229	+	233106	234974	344	668	-	Serine/threonine protein kinase
Spaf_0230	+	235562	237367	216	221	-	hypothetical protein
Spaf_0232	+	237542	238237	77	36	-	hypothetical protein
Spaf_0233	+	238234	239250	66	50	-	Histidine kinase
Spaf_0234	+	239247	239879	90	65	-	Two-component response transcriptional regulator
Spaf_0235	+	239924	241324	500	451	-	Cof family protein
Spaf_0236	+	241299	241691	817	645	-	hypothetical protein
Spaf_0237	-	241741	242664	549	523	cysK	cysteine synthase
Spaf_0238	-	242788	243435	187	116	-	hypothetical protein
Spaf_0239	+	243452	244783	22	24	comFA	Superfamily II DNA/RNA helicase required for DNA uptake
Spaf_0240	+	244780	245445	9	16	comFC	Late competence protein, putative
Spaf_0241	+	245527	246069	1926	1995	-	ribosomal subunit interface protein
Spaf_0242	-	252424	253557	12	32	-	Integrase
Spaf_0243	-	253561	253755	16	32	-	hypothetical protein
Spaf_0244	-	253815	254201	37	72	-	hypothetical protein
Spaf_0245	-	254204	255244	93	216	-	replication initiation factor superfamily protein
Spaf_0246	-	255441	255914	99	141	-	hypothetical protein
Spaf_0247	+	256237	256689	163	119	-	transcriptional regulator, Cro/CI family
Spaf_0248	+	256804	257358	291	246	-	phosphoglycerate mutase family protein
Spaf_0249	+	257938	258375	71	227	adcR	putative transcriptional repressor, AdcR
Spaf_0250	+	258377	259081	53	213	adcC	ABC transporter, Zn porter, putative
Spaf_0251	+	259044	259877	50	154	adcB	ABC transporter (permease), Zn porter
Spaf_0252	+	259880	261385	104	264	adcA	Metal-binding (Zn) permease, putative
Spaf_0253	+	261524	262081	202	453	-	hypothetical protein
Spaf_0254	+	262331	263533	6	29	-	Transposase, IS111A/IS1328/IS1533:Transposase IS116/IS110/IS902
Spaf_0255	-	263896	266025	5	47	-	glycosyl hydrolase
Spaf_0256	+	266187	267467	3	26	-	hypothetical protein
Spaf_0257	+	267544	270189	3	31	-	sugar hydrolase
Spaf_0258	+	270266	271150	2	21	-	ROK family protein
Spaf_0259	+	271078	273024	3	37	-	glycosyl hydrolase-related protein
Spaf_0260	+	273251	274180	2	35	-	ABC transporter, permease protein
Spaf_0261	+	274143	275126	3	54	-	ABC transporter membrane spanning permease - sugar transport
Spaf_0262	+	275206	276687	3	81	-	ABC transporter solute binding protein - sugar transport
Spaf_0263	+	276859	277470	228	571	-	hypothetical protein
Spaf_0264	+	277473	279119	326	770	-	sensor histidine kinase
Spaf_0265	+	279112	280434	311	731	-	DNA-binding response regulator
Spaf_0266	+	280577	281200	100	154	-	putative transcriptional regulator
Spaf_0267	+	281200	281763	114	177	-	putative oxidoreductase
Spaf_0269	-	282140	282994	84	49	rrmA	rRNA (guanine-N1-)-methyltransferase
Spaf_0270	+	283041	283178	9	8	-	hypothetical protein
Spaf_0271	+	283302	284168	238	213	-	ABC-type multidrug transport system, ATPase component
Spaf_0272	+	284168	285010	114	102	-	putative ABC transporter, integral membrane protein
Spaf_0273	+	285011	285484	183	96	-	Transcriptional regulator, LytTr family
Spaf_0274	+	285491	285907	136	114	-	hypothetical protein
Spaf_0275	-	285970	287256	630	273	-	tyrosyl-tRNA synthetase
Spaf_0276	+	287355	289865	311	261	-	Membrane carboxypeptidase
Spaf_0277	+	290217	293786	198	279	rpoB	DNA-directed RNA polymerase subunit beta
Spaf_0278	+	293946	297599	192	303	rpoC	DNA-directed RNA polymerase subunit beta
Spaf_0279	+	297923	299077	6	15	-	UDP-N-acetylglucosamine 2-epimerase
Spaf_0280	+	299121	299867	4	10	-	hypothetical protein
Spaf_0281	+	300010	301320	8	25	-	Glycosyltransferase
Spaf_0282	+	301329	302432	10	23	-	Endoglucanase, putative
Spaf_0283	+	302646	303050	1711	758	-	hypothetical protein
Spaf_0284	+	303121	304077	1	4	-	putative ABC transporter subunit ComYA
Spaf_0286	+	304103	305041	3	7	comYB	Competence protein ComYB
Spaf_0287	+	305038	305355	1	6	comYC	ComYC competence protein
Spaf_0288	+	305327	305749	2	8	comYD	Competence protein ComYD
Spaf_0289	+	305775	306002	1	11	-	hypothetical protein
Spaf_0290	+	305992	306444	1	6	comGF	ComYD-like protein
Spaf_0291	+	306401	306868	2	2	-	hypothetical protein
Spaf_0292	+	306899	307852	515	402	-	Adenine-specific DNA methylase
Spaf_0293	+	307904	309097	1665	2045	ackA	Acetate kinase, putative
Spaf_0294	+	309170	309901	263	252	-	CAAX amino terminal protease family protein
Spaf_0295	+	310063	311013	136	179	folP	dihydropteroate synthase
Spaf_0296	+	311014	312324	135	189	-	Dihydrofolate synthetase
Spaf_0297	+	312333	312887	175	203	folE	GTP cyclohydrolase I
Spaf_0298	+	312904	313722	299	266	folK	Folate synthesis protein
Spaf_0299	-	314058	315587	173	241	-	ATP-dependent Zn protease
Spaf_0300	-	315787	316851	915	682	pepA	glutamyl-aminopeptidase
Spaf_0301	+	316958	317284	195	132	-	hypothetical protein
Spaf_0302	+	317281	317598	188	126	-	thioredoxin family protein
Spaf_0303	+	317608	318234	550	456	-	hypothetical protein
Spaf_0304	+	318333	318731	39	28	-	Single-strand DNA-binding protein
Spaf_0305	+	318920	319903	117	154	rbsB	Periplasmic sugar-binding protein
Spaf_0306	+	319894	321219	111	259	-	Histidine kinase, putative
Spaf_0307	+	321222	321908	113	216	-	Two-component system transcriptional regulator
Spaf_0308	+	321905	323203	231	383	-	Sugar-binding periplasmic protein
Spaf_0309	+	323344	323781	107	4552	-	PTS system, sugar-specific enzyme IIA component
Spaf_0310	+	323796	324290	86	5163	-	PTS system, mannose-specific IIB component
Spaf_0311	+	324347	325189	51	5271	-	PTS system, mannose-specific IIC component
Spaf_0312	+	325170	326027	96	10291	-	PTS system, mannose-specific IID component
Spaf_0313	+	326129	326422	31	4126	-	hypothetical protein
Spaf_0314	+	326546	326833	85	135	groES	chaperone GroES
Spaf_0316	+	326855	328480	364	376	groEL	chaperonin GroEL
Spaf_0317	+	329422	330165	377	195	comE	putative response regulator of the competence regulon, ComE
Spaf_0318	+	330179	331483	364	171	comD	histidine protein kinase ComD
Spaf_0319	-	331581	331676	0	1	-	hypothetical protein
Spaf_0320	+	331772	332452	13	64	-	ABC transporter ATP-binding protein
Spaf_0321	+	332449	333156	13	95	-	hypothetical protein
Spaf_0322	-	333575	334519	37	33	-	sugar-binding transcriptional regulator, LacI family
Spaf_0323	-	334530	335399	24	54	-	hydrolase, haloacid dehalogenase-like family
Spaf_0324	-	335961	336971	1161	640	-	membrane protein
Spaf_0325	-	337286	337795	286	229	-	Transcriptional regulator, xre family
Spaf_0326	+	338232	339209	92	82	-	replication initiator protein
Spaf_0327	+	339221	339409	52	33	-	hypothetical protein
Spaf_0328	+	339411	340550	40	55	-	phage associated integrase
Spaf_0330	-	340974	342278	462	211	-	Chromosome segregation helicase
Spaf_0331	+	342360	342830	66	65	-	hypothetical protein
Spaf_0332	+	342843	343037	32	30	-	7,8-dihydro-8-oxoguanine-triphosphatase
Spaf_0333	+	343286	344731	25	40	-	hypothetical protein
Spaf_0334	+	344715	345686	61	137	prmA	ribosomal protein L11 methyltransferase
Spaf_0335	+	345676	346431	258	224	rsmE	RsmE family RNA methyltransferase
Spaf_0336	+	346523	346915	2	5	-	hypothetical protein
Spaf_0337	+	347105	347503	2	10	-	hypothetical protein
Spaf_0338	+	347695	348093	12	25	-	hypothetical protein
Spaf_0339	+	348096	349412	5	19	-	hypothetical protein
Spaf_0340	+	349416	349805	5	12	-	hypothetical protein
Spaf_0341	+	349792	350085	4	6	-	hypothetical protein
Spaf_0342	+	350169	352388	109	171	relA	GTP pyrophosphokinase
Spaf_0343	+	352591	353034	234	270	-	D-tyrosyl-tRNA deacylase
Spaf_0344	-	353056	353709	417	159	scaR	Metalloregulator ScaR
Spaf_0345	+	353834	354859	40	52	-	hypothetical protein
Spaf_0346	-	355255	355749	783	642	tpx	thiol peroxidase (tpx)
Spaf_0347	-	355827	356756	408	103	fimA	zinc/manganese ABC transporter binding protein, FimA
Spaf_0348	-	356768	357610	468	134	fimB	zinc/manganese ABC transporter membrane protein,FimB
Spaf_0349	-	357607	358329	626	185	fimC	zinc/manganese ABC transporter ATP binding protein, FimC
Spaf_0350	+	358439	360373	290	282	pepO	endopeptidase O
Spaf_0351	-	360639	361415	45	32	pflA	Pyruvate formate-lyase 3
Spaf_0352	+	361543	362286	36	47		DeoR family transcriptional regulator
Spaf_0353	+	362301	363269	31	55		Sugar-binding transcriptional repressor
Spaf_0354	+	363353	363766	9	40	celC	putative PTS system, enzyme III
Spaf_0355	+	363732	364088	4	20	celA	Phosphotransferase system (PTS), cellobiose-specific IIB component
Spaf_0356	+	364100	365401	5	23	celB	PTS lactose/cellobiose IIC component
Spaf_0357	+	365544	367985	22	56	pflD	Formate acetyltransferase 3
Spaf_0358	+	367995	368669	19	40	-	Transaldolase-like protein
Spaf_0359	+	368685	369776	41	53	gldA	glycerol dehydrogenase
Spaf_0361	-	369996	371318	454	217	dacC	D-alanyl-D-alanine carboxypeptidase
Spaf_0362	+	371475	373460	192	861	aliA	AliA protein
Spaf_0363	+	373736	376237	345	390	leuS	leucyl-tRNA synthetase
Spaf_0364	+	376433	377104	68	74	-	hypothetical protein
Spaf_0365	-	377235	377333	0	0	-	hypothetical protein
Spaf_0366	+	377435	377884	9	18	-	putative SlyA-like protein
Spaf_0367	+	377903	378757	5	14	-	hypothetical protein
Spaf_0368	+	378738	379478	14	42	-	choline transporter
Spaf_0369	+	379441	380991	17	39	-	ABC-type choline transporter, membrane-spanning permease
Spaf_0370	+	380988	381611	30	43	-	Endonuclease III-related protein
Spaf_0371	+	381925	382641	648	164	-	redox-sensing transcriptional repressor Rex
Spaf_0372	+	382776	384161	8	46	bglB	prolyl-tRNA synthetase
Spaf_0373	+	384509	386317	741	203	glmS	D-fructose-6-phosphate amidotransferase
Spaf_0374	-	386376	387233	1092	965	-	acid phosphatase
Spaf_0375	+	387640	388671	1	4	-	hypothetical protein
Spaf_0377	+	388979	389980	13	30	-	hypothetical protein
Spaf_0378	+	390008	390886	21	23	-	Amino acid ABC transporter, periplasmic amino acid-binding protein
Spaf_0379	+	390953	391645	29	51	-	ABC-type arginine/histidine transporter, permease protein
Spaf_0380	+	391649	392335	50	58	-	ABC-type arginine/histidine transporter, permease protein
Spaf_0381	+	392355	393119	58	37	-	Amino acid ABC transporter, ATP-binding protein
Spaf_0382	+	393227	393625	0	1	-	hypothetical protein
Spaf_0383	+	394069	394458	0	32	-	hypothetical protein
Spaf_0384	+	394485	395021	2	4	-	hypothetical protein
Spaf_0385	+	395005	396606	13	44	-	hypothetical protein
Spaf_0386	+	396585	396965	25	51	-	hypothetical protein
Spaf_0387	+	396984	397283	18	29	-	hypothetical protein
Spaf_0388	+	397640	399769	247	165	clpL	ATP-binding subunit of Clp protease and DnaK/DnaJ chaperone
Spaf_0389	+	399977	400240	1093	319	-	hypothetical protein
Spaf_0390	+	400396	400722	4020	1819	yajC	Preprotein translocase subunit YajC
Spaf_0391	+	400877	401626	325	337	-	Undecaprenyl pyrophosphate synthetase
Spaf_0392	+	401633	402439	328	284	cdsA	Phosphatidate cytidylyltransferase
Spaf_0393	+	402476	403735	145	205	-	Zinc metalloprotease
Spaf_0394	+	403745	405601	234	308	proS	prolyl-tRNA synthetase
Spaf_0395	+	406207	406494	2210	1412	-	hypothetical protein
Spaf_0396	+	406626	409643	23	27	-	Phage infection protein
Spaf_0397	+	409640	410095	17	13	-	hypothetical protein
Spaf_0398	+	410096	410338	16	6	-	hypothetical protein
Spaf_0399	+	410325	411629	13	24	-	Ukp protein
Spaf_0400	+	411633	416054	13	31	ftsK	DNA segregation ATPase FtsK
Spaf_0401	+	416067	416420	10	12	-	hypothetical protein
Spaf_0402	+	416420	416776	6	12	-	hypothetical protein
Spaf_0403	+	416778	418424	5	12	-	hypothetical protein
Spaf_0404	+	418431	419309	19	27	-	hypothetical protein
Spaf_0405	+	419302	419607	35	44	-	hypothetical protein
Spaf_0406	+	419731	419982	38	24	-	hypothetical protein
Spaf_0407	+	420179	424573	89	89	polC	Gram-positive type DNA polymerase III, alpha subunit
Spaf_0408	+	424713	424976	871	444	-	hypothetical protein
Spaf_0409	+	424969	425247	705	362	-	hypothetical protein
Spaf_0410	+	425265	425414	366	234	-	hypothetical protein
Spaf_0411	+	425565	428417	56	87	spoVK	ATPase of the AAA+ class
Spaf_0412	+	428505	429914	506	266	-	Aminopeptidase
Spaf_0413	-	430005	430619	935	418	-	peptide deformylase
Spaf_0414	-	430680	431366	19	40	-	putative transcriptional regulator
Spaf_0416	+	431512	432675	245	54	-	Arabinose efflux permease
Spaf_0417	+	432781	433932	336	211	-	Arabinose efflux permease
Spaf_0418	+	433905	434663	589	352	rsuA2	ribosomal small subunit pseudouridine synthase A
Spaf_0420	+	434799	436973	98	249	-	Collagen-binding surface protein
Spaf_0421	+	437340	437669	8345	4186	rpsO	30S ribosomal protein S15
Spaf_0422	+	438142	438366	344	292	-	hypothetical protein
Spaf_0423	+	438475	438693	105	94	-	thioredoxin
Spaf_0424	-	438856	439656	112	138	-	hypothetical protein
Spaf_0426	-	439702	441714	185	246	-	oligoendopeptidase F
Spaf_0427	+	441830	442795	4	6	-	hypothetical protein
Spaf_0428	+	442764	443720	2	2	ssuRB	restriction endonuclease SsuRB
Spaf_0429	+	443785	446430	13	21	prgA	surface exclusion protein PrgA
Spaf_0430	+	446543	447280	287	175	-	hypothetical protein
Spaf_0431	+	447953	450310	61	80	pnpT	polyribonucleotide nucleotidyltransferase
Spaf_0432	+	450335	450952	25	30	cysE	Serine acetyltransferase
Spaf_0434	+	450965	451831	30	63	-	acetyltransferase, GNAT family protein
Spaf_0435	+	451852	453195	63	111	cysS	cysteinyl-tRNA synthetase
Spaf_0436	+	453188	453586	78	97	-	hypothetical protein
Spaf_0437	+	453547	454443	172	173	-	hypothetical protein
Spaf_0438	+	454568	455698	41	1145	msmX	ABC transporter ATP-binding protein-multiple sugar transport
Spaf_0439	+	455765	457432	5	173	-	alpha amylase, catalytic region
Spaf_0440	-	457924	461145	22	147	-	hypothetical protein
Spaf_0441	-	461311	462273	118	72	-	hypothetical protein
Spaf_0442	+	462352	463098	80	66	trmH	tRNA (Guanosine-2'-O-)-methyltransferase, TrmH family
Spaf_0443	+	463117	463629	121	129	-	hypothetical cytosolic protein
Spaf_0444	+	463629	464492	130	122	-	hypothetical protein
Spaf_0445	+	464645	465091	3862	2300	rplM	ribosomal protein L13
Spaf_0446	+	465110	465502	4432	1915	rpsI	30S ribosomal protein S9
Spaf_0447	+	465751	466200	21	28	-	transcriptional repressor CopY
Spaf_0448	+	466220	468334	46	54	tcrB	TrcB
Spaf_0449	+	468981	469595	90	71	cadD	Cadmium resistance transporter
Spaf_0450	+	469577	469945	79	54	cadX	cadmium efflux system accessory protein
Spaf_0451	+	470344	470925	277	150	-	putative membrane protein
Spaf_0452	+	472552	472902	81	35	pspC	putative stress-responsive transcriptional regulator PspC
Spaf_0453	+	472917	473618	132	50	-	hypothetical protein
Spaf_0454	-	473899	474102	2798	2015	-	hypothetical protein
Spaf_0455	+	474367	475020	167	52	-	S54 family peptidase
Spaf_0456	+	475168	476211	48	46	-	alcohol dehydrogenase-like protein
Spaf_0457	+	476225	476860	67	50	-	transcriptional regulator-like protein
Spaf_0458	+	477057	478178	297	162	-	hypothetical protein
Spaf_0459	+	478462	478728	104	142	-	ACT domain-containing protein
Spaf_0460	+	478747	480084	282	229	-	hypothetical protein
Spaf_0461	+	480167	480829	73	79	pgaM	putative phosphoglycerate mutase
Spaf_0462	+	480975	481676	210	260	pgaM2	putative phosphoglycerate mutase
Spaf_0463	+	481660	482439	335	336	-	D-alanyl-D-alanine carboxypeptidase
Spaf_0465	+	482607	483641	441	621	hrcA	heat-inducible transcription repressor
Spaf_0466	+	483648	484190	138	261	grpE	Molecular chaperone GrpE (HSP-70 cofactor)
Spaf_0467	+	484564	486387	228	312	dnaK	chaperone protein DnaK
Spaf_0468	+	486587	487228	104	105	-	4-methyl-5(B-hydroxyethyl)-thiazole monophosphate biosynthesis enzyme
Spaf_0469	+	487387	488520	356	235	dnaJ	Chaperone protein dnaJ
Spaf_0471	+	488682	492221	2	45	nagZ2	glycosyl hydrolase-related protein
Spaf_0472	+	492511	493257	103	87	-	tRNA pseudouridine synthase A
Spaf_0473	+	493250	494011	171	139	thiD	Hydroxymethylpyrimidine/phosphomethylpyrimidine kinase
Spaf_0474	+	494001	494471	110	92	-	hypothetical protein
Spaf_0475	+	494475	494702	175	148	-	hypothetical protein
Spaf_0476	+	494719	495039	190	151	-	hypothetical protein
Spaf_0477	+	495069	496451	3333	2198	-	trigger factor
Spaf_0478	+	496676	497260	3424	2462	rpoE	DNA-directed RNA polymerase subunit delta
Spaf_0479	+	497521	498216	354	107	-	hypothetical protein
Spaf_0480	+	498390	500003	234	227	pyrG	CTP synthetase
Spaf_0481	+	501049	501972	4982	4975	fbaA	fructose-bisphosphate aldolase
Spaf_0482	+	502048	502995	10	23	-	hypothetical protein, putative hydrolase
Spaf_0483	+	503043	503324	8	11	-	phosphoglycerate mutase family protein
Spaf_0484	+	503663	504010	9	17	-	hypothetical protein
Spaf_0485	+	504048	504446	12	27	-	hypothetical protein
Spaf_0486	+	504500	504907	26	70	-	hypothetical protein
Spaf_0487	+	505288	506280	137	137	-	ABC transporter, ATP-binding protein
Spaf_0488	+	506240	507100	96	108	-	hypothetical protein
Spaf_0489	+	507102	507887	83	146	-	hypothetical protein
Spaf_0490	+	507845	508387	94	141	-	Acetyltransferase, GNAT family
Spaf_0491	+	508786	509430	334	196	-	putative lipoprotein
Spaf_0492	+	509938	510702	272	154	-	hypothetical protein
Spaf_0493	+	510963	512828	4	8	-	cbxX/cfqX family protein
Spaf_0494	+	512966	513916	16	28	-	hypothetical protein
Spaf_0495	+	514071	514979	38	50	-	hypothetical protein
Spaf_0496	+	515554	515886	55	38	-	hypothetical protein
Spaf_0497	+	516133	516633	4035	2944	-	Response regulator of the LytR/AlgR family
Spaf_0498	+	516638	517333	1892	1795	-	hypothetical protein
Spaf_0499	+	517452	517640	4763	1278	rpmB	50S ribosomal protein L28
Spaf_0500	+	517987	518352	567	786	-	hypothetical protein
Spaf_0501	+	518355	520019	1741	1355	-	Dihydroxyacetone kinase family protein
Spaf_0502	+	520196	520300	0	8	-	hypothetical protein
Spaf_0503	+	520303	520857	369	79	-	hypothetical protein
Spaf_0504	+	520993	521184	5	11	-	alanine aminotransferase
Spaf_0505	+	521257	522174	26	36	-	ABC-type multidrug transport system, ATPase component
Spaf_0506	+	522143	522883	35	54	-	hypothetical protein
Spaf_0507	+	522880	523977	101	76	desK	sensor histidine kinase
Spaf_0508	+	523979	524578	92	71	-	DNA-binding response regulator
Spaf_0509	+	524739	526469	626	581	ilvB	acetolactate synthase large subunit
Spaf_0510	+	526462	526938	395	331	ilvH	acetolactate synthase small subunit
Spaf_0511	+	527007	528029	722	688	ilvC	ketol-acid reductoisomerase
Spaf_0512	+	528106	529356	554	456	ilvA	threonine dehydratase
Spaf_0513	+	529467	530360	369	318	-	prohibitin-like membrane protease subunit
Spaf_0514	+	530469	530684	3282	1566	-	hypothetical protein
Spaf_0515	-	530804	531544	410	329	-	Amino acid ABC transporter, ATP-binding protein
Spaf_0516	-	531544	533106	284	258	-	Amino acid ABC transporter, amino acid-binding protein/permease protein
Spaf_0517	+	533140	535131	197	152	-	hypothetical protein
Spaf_0519	+	535240	536076	650	335	bacA	bacitracin resistance protein/undecaprenol kinase
Spaf_0520	+	536211	536948	554	351	-	adaptor protein
Spaf_0521	+	536935	537039	209	151	-	hypothetical protein
Spaf_0522	+	537008	538102	681	427	-	Glycosyl transferase N-acetylglucosaminyltransferase
Spaf_0523	+	538239	539009	344	620	sufC	ABC transporter ATP-binding protein
Spaf_0524	+	539076	540338	197	467	sufD	FeS assembly protein SufD
Spaf_0525	+	540348	541574	183	476	sufS	aminotransferase, class-V
Spaf_0526	+	541528	541995	122	377	nifU	NifU family protein
Spaf_0527	+	542028	543440	402	705	sufB	FeS assembly protein SufB
Spaf_0528	-	543496	544737	154	86	dacC2	DD-carboxypeptidase
Spaf_0529	+	544942	546927	1030	1428	-	ABC-type oligopeptide transporter, periplasmic component
Spaf_0530	+	547001	548500	501	1114	-	Oligopeptide transport system permease protein
Spaf_0531	+	548500	549426	653	1104	-	Oligopeptide transport system permease protein
Spaf_0532	+	549438	550505	1122	1973	-	Oligopeptide transport ATP-binding protein
Spaf_0533	+	550468	551442	1233	1680	-	Oligopeptide transport ATP-binding protein
Spaf_0534	-	551725	551916	0	8	-	transposase (IS1193)
Spaf_0535	-	559136	559669	1577	498	-	hypothetical protein
Spaf_0536	-	559765	560547	18	26	recX	recombination regulator RecX
Spaf_0537	+	560585	561937	24	55	rumA	23S rRNA (uracil-5-)-methyltransferase RumA
Spaf_0538	+	561948	562391	19	71	-	cytidine/deoxycytidylate deaminase family protein
Spaf_0539	+	562405	562638	21	77	-	hypothetical protein
Spaf_0540	+	562638	563984	48	141	-	hypothetical protein
Spaf_0541	+	563987	564241	33	118	-	hypothetical protein
Spaf_0542	+	564422	564769	938	345	-	hypothetical protein
Spaf_0543	+	565058	565636	58	50	-	flavoprotein oxygenase-like protein
Spaf_0544	+	565623	566183	60	68	-	acetyltransferase, GNAT family protein
Spaf_0545	+	566168	566761	47	72	-	hypothetical protein
Spaf_0546	+	566754	569405	222	256	valRS	Valyl-tRNA synthetase
Spaf_0547	-	569678	570292	145	132	ydjX	YdjX protein, putative
Spaf_0548	+	570463	571002	238	179	-	HAD superfamily protein (subfamily IIIA) phosphatase
Spaf_0549	+	571005	572111	69	82	-	hypothetical protein
Spaf_0550	+	572330	572641	38	32	-	Ancient RNA-binding protein (CRS1/YhbY domain)
Spaf_0551	+	572663	573295	110	167	nadD	nicotinate nucleotide adenylyltransferase
Spaf_0552	+	573292	573888	167	236	-	hypothetical protein
Spaf_0553	+	573889	574389	171	99	-	isochorismatase family protein
Spaf_0554	+	574404	574757	361	235	-	hypothetical protein
Spaf_0555	+	575011	575820	57	61	-	hypothetical protein
Spaf_0556	+	575827	576921	89	58	-	putative nucleotidyltransferase
Spaf_0557	+	577148	577408	53	41	-	hypothetical protein
Spaf_0558	+	577412	577666	39	39	-	hypothetical protein
Spaf_0559	+	577841	578557	1330	478	-	hypothetical protein
Spaf_0561	-	578917	579288	46	43	-	hypothetical protein
Spaf_0562	-	579285	580697	51	62	umuC	SOS responce UmuC protein
Spaf_0563	-	580700	581443	38	39	-	Transcriptional regulator, SOS-response transcriptional repressor
Spaf_0564	+	581525	582529	1526	577	asnA	asparagine synthetase AsnA
Spaf_0565	+	582726	583316	99	56	-	hypothetical protein
Spaf_0566	+	583306	583794	128	97	coaD	Phosphopantetheine adenylyltransferase
Spaf_0567	+	583778	584860	285	182	-	hypothetical protein
Spaf_0568	+	585023	585733	7	18	ccdA	Cytochrome C-type biogenesis protein
Spaf_0569	+	585760	586083	3	1	-	pentapeptide MXKDX repeat protein
Spaf_0570	+	586080	586700	1	6	-	hypothetical protein
Spaf_0571	+	586712	587833	1	11	msrA	Peptide methionine sulfoxide reductase
Spaf_0572	+	587883	588626	20	55	-	Two-component response transcriptional regulator
Spaf_0573	+	588623	590335	51	93	-	Two-component sensor kinase
Spaf_0574	+	590620	591195	356	368	-	hypothetical protein
Spaf_0575	+	591202	592290	522	656	rlmN	Fe-S-cluster redox enzyme/radical SAM enzyme, Cfr family
Spaf_0576	+	593229	594416	63	79	trpB2	Tryptophan synthase beta chain
Spaf_0577	-	594424	595083	11	24	comC	type IV prepilin peptidase
Spaf_0578	+	595165	595389	624	149	-	hypothetical protein
Spaf_0579	+	595386	595772	1056	379	-	rhodanese-like domain-containing protein
Spaf_0580	-	595821	596636	34	77	rsuA	Ribosomal small subunit pseudouridine synthase A
Spaf_0581	+	596725	598572	2038	1570	typA	GTP-binding protein TypA/BipA
Spaf_0582	+	598596	598850	467	533	-	hypothetical protein
Spaf_0583	+	598934	600283	60	82	murD	UDP-N-acetylmuramoyl-L-alanyl-D-glutamate synthetase
Spaf_0584	+	600285	601367	35	87	murG	N-acetylglucosaminyl transferase
Spaf_0585	+	601315	602562	24	75	ftsQ	Cell division protein DivIB, putative
Spaf_0586	+	602705	604093	692	830	ftsA	Cell division protein FtsA, putative
Spaf_0587	+	604109	605374	514	703	ftsZ	Cell division protein FtsZ, putative
Spaf_0588	+	605377	606045	1252	3008	-	PyridoxaL 5'-phosphate Dependent Enzymes class III
Spaf_0589	+	606055	606684	622	919	-	hypothetical protein
Spaf_0590	+	606956	607747	677	900	-	hypothetical protein
Spaf_0591	+	607757	608575	813	884	divI	Cell division protein DivIVA
Spaf_0592	+	608828	611620	593	724	ileS	isoleucyl-tRNA synthetase
Spaf_0593	-	611874	612176	267	194	-	hypothetical protein
Spaf_0594	-	612244	612693	163	91	-	NUDIX family hydrolase
Spaf_0595	-	612958	615222	957	806	clpE	ATP dependent protease
Spaf_0597	+	615464	615694	1195	484	-	hypothetical protein
Spaf_0598	+	615794	616714	228	327	folD	methylenetetrahydrofolate dehydrogenase
Spaf_0599	+	616719	617501	275	336	-	hypothetical protein
Spaf_0600	+	617479	618396	37	71	-	hypothetical protein
Spaf_0601	+	618447	619442	73	199	-	sugar-binding transcriptional regulator, LacI family protein
Spaf_0602	+	619546	620886	92	1162	-	ABC transporter, sugar-binding protein
Spaf_0603	+	620972	621874	22	288		ABC transporter, permease protein
Spaf_0604	+	621867	622721	15	205	-	ABC transporter membrane-spanning permease - sugar transport
Spaf_0605	+	622722	624185	35	219	scrB2	sucrose-6-phosphate hydrolase
Spaf_0606	+	624458	624655	1	45	-	hypothetical protein
Spaf_0607	+	624757	626148	82	71	-	Exodeoxyribonuclease VII large subunit
Spaf_0608	+	626126	626338	28	20	-	Exodeoxyribonuclease VII small subunit
Spaf_0609	+	626335	627210	38	62	ispA	geranyltranstransferase
Spaf_0610	+	627203	628021	48	67	tlyA	hemolysin A
Spaf_0611	+	627981	628445	29	45	argR	Transcriptional regulator, ArgR family
Spaf_0612	+	628452	630110	36	77	recN	DNA repair and genetic recombination
Spaf_0613	+	630131	630859	69	137	pphA	serine/threonine protein phosphatase
Spaf_0614	+	630949	631782	510	496	-	hypothetical protein
Spaf_0615	+	631894	632169	7470	3491	hupB	DNA-binding protein HU
Spaf_0616	+	632600	633118	1023	440	perR	Fe2+/Zn2+ uptake regulation protein
Spaf_0617	+	633265	633957	2500	1381	pgaM3	2,3-bisphosphoglycerate-dependent phosphoglycerate mutase
Spaf_0618	+	634220	636211	345	490	metG	methionine--tRNA ligase
Spaf_0619	-	636490	636696	93	96	-	putative transcriptional regulator
Spaf_0620	-	636707	637228	153	113	-	hypothetical protein
Spaf_0621	+	637477	638739	63	72	-	hypothetical protein
Spaf_0622	+	638935	639870	1	16	-	Zn-porter lipoprotein
Spaf_0623	+	639878	643108	4	54	-	Pneumococcal histidine triad protein D precursor
Spaf_0624	-	643348	644571	49	64	-	hypothetical protein
Spaf_0625	+	644702	645379	39	40	-	response regulator
Spaf_0626	+	645372	646346	53	54	-	D-tyrosyl-tRNA deacylase
Spaf_0627	+	646443	646589	25	33	-	hypothetical protein
Spaf_0628	+	646605	647363	22	32	-	ABC transporter ATP binding protein
Spaf_0629	+	647364	649349	37	49	-	ABC transporter, permease protein
Spaf_0630	-	649720	649983	455	117	-	hypothetical protein
Spaf_0631	+	650018	650110	0	0	-	hypothetical protein
Spaf_0632	+	650271	650528	605	164	-	hypothetical protein
Spaf_0633	-	650896	652098	5	28	-	Transposase, IS111A/IS1328/IS1533:Transposase IS116/IS110/IS902
Spaf_0634	+	652412	652756	109	45	-	hypothetical protein
Spaf_0635	+	652790	653155	122	86	-	hypothetical protein
Spaf_0636	+	653186	653329	0	6	-	hypothetical protein
Spaf_0637	+	653353	656409	19	62	hsdR	putative HsdR
Spaf_0638	+	656415	658019	24	86	hsdM	putative HsdM
Spaf_0639	+	658012	659286	22	82	hsdS	DNA specificity domain-containing restriction modification system protein
Spaf_0640	+	659337	660170	27	59	-	hypothetical protein
Spaf_0641	+	661045	662130	83	133	-	putative plasmid maintenance system antidote protein, XRE family
Spaf_0642	+	662217	663092	144	79	-	hypothetical protein
Spaf_0643	+	663064	663186	1	0	-	hypothetical protein
Spaf_0644	+	663245	664168	238	111	-	L-2-hydroxyisocaproate dehydrogenase
Spaf_0645	+	664451	665464	28	52	-	glycyl-tRNA synthetase subunit alpha
Spaf_0646	+	665769	665870	143	65	-	flavoprotein
Spaf_0647	+	665867	666307	321	117	-	NADPH-dependent FMN reductase
Spaf_0648	-	666338	667033	417	142	-	hypothetical protein
Spaf_0649	-	667312	668706	286	99	-	drug-export protein, MFS permease
Spaf_0651	+	669029	670321	69	78	-	cellobiose PTS system component IIC
Spaf_0652	+	670308	671165	71	85	-	alpha/beta hydrolase fold-containing protein
Spaf_0653	+	671521	672639	63	68	-	hypothetical protein
Spaf_0654	+	672997	673554	1048	360	-	hypothetical protein
Spaf_0655	+	673881	674648	7	30	-	ABC transporter ATP binding protein
Spaf_0656	+	674641	676644	9	68	-	ABC-type bacitracin resistance protein A, permease component
Spaf_0657	-	677000	678964	1089	1112	-	ABC-type oligopeptide transport system, periplasmic component
Spaf_0658	+	679203	679553	114	88	-	PadR family transcriptional regulator
Spaf_0659	+	679547	680347	80	93	-	hypothetical protein
Spaf_0660	+	680344	681174	30	58	-	hypothetical protein
Spaf_0661	+	681466	682902	294	146	-	amino acid permease family protein
Spaf_0662	+	683007	683243	19	28	-	hypothetical protein
Spaf_0663	+	683236	683934	32	76	fabG2	3-oxoacyl-acyl carrier protein reductase
Spaf_0664	-	684209	684880	3	18	-	hypothetical protein
Spaf_0665	+	684294	684974	10	44	-	ABC transporter ATP-binding protein
Spaf_0666	+	684979	686181	25	56	-	hypothetical protein
Spaf_0667	+	686278	686577	32	46	-	NUDIX family hydrolase
Spaf_0668	+	686706	687155	204	163	-	hypothetical protein
Spaf_0669	+	687142	687354	185	279	-	hypothetical protein
Spaf_0670	+	687335	687502	322	405	-	hypothetical protein
Spaf_0671	+	687583	688182	314	382	-	hypothetical protein
Spaf_0672	+	688229	688726	382	273	-	NUDIX family hydrolase
Spaf_0673	+	688693	689163	740	434	-	hypothetical protein
Spaf_0674	+	689526	690905	183	113	glmU	UDP-N-acetylglucosamine pyrophosphorylase
Spaf_0675	+	690915	691460	136	152	-	MutT/nudix family protein
Spaf_0676	+	691472	691807	292	297	-	hypothetical protein
Spaf_0677	+	691826	692524	306	197	mtnN	5'-methylthioadenosine/S-adenosylhomocysteine nucleosidase
Spaf_0678	+	692685	693308	764	298	-	endonuclease III
Spaf_0679	+	693571	695541	693	300	-	ABC-type oligopeptide transport system, periplasmic component
Spaf_0680	-	695733	696128	922	647	-	hypothetical protein
Spaf_0681	-	696131	696979	906	601	-	exodeoxyribonuclease III
Spaf_0682	+	697064	697546	176	124	-	hypothetical protein
Spaf_0683	+	697543	698175	169	155	-	hypothetical protein
Spaf_0684	+	698316	700367	37	59	pbpB	Penicillin-binding protein 2B
Spaf_0685	+	700378	700974	36	52	recR	Recombinational DNA repair protein
Spaf_0686	+	701051	702097	304	253	ddlA	D-alanine-D-alanine ligase
Spaf_0687	+	702228	703742	130	138	murF	UDP-N-acetylmuramoylalanyl-D-glutamyl-2,6-diaminopimelate--D-alanyl-D-alanyl ligase
Spaf_0689	+	703732	704343	187	207	-	MutT/nudix family protein
Spaf_0690	+	704374	705075	221	260	-	hypothetical protein
Spaf_0691	+	705101	705787	246	205	-	hypothetical protein
Spaf_0692	+	705801	706481	337	306	-	hypothetical protein
Spaf_0693	+	706665	708212	81	115	prfC	peptide chain release factor 3
Spaf_0694	+	708290	708673	57	152	-	hypothetical protein
Spaf_0695	+	708716	709624	102	147	corA	CorA cation transporter (MIT) family protein
Spaf_0696	+	709871	711073	5	28	-	Transposase, IS111A/IS1328/IS1533:Transposase IS116/IS110/IS902
Spaf_0697	+	711750	711857	413	102	-	hypothetical protein
Spaf_0698	+	712048	713619	2013	873	deaD	ATP-dependent RNA helicase
Spaf_0699	+	713961	714863	30	43	-	35 kD protein,identical with protein X
Spaf_0700	-	715023	715304	71	76	-	hypothetical protein
Spaf_0701	-	715282	716028	62	47	-	hypothetical protein
Spaf_0702	-	716109	718454	220	192	-	P-type ATPase-metal cation transport
Spaf_0703	+	718623	719369	1435	305	plsC	1-acyl-sn-glycerol-3-phosphate acyltransferase
Spaf_0704	+	719436	720104	110	29	comEA	DNA uptake protein
Spaf_0705	+	720085	722331	60	56	comEC	Competence protein
Spaf_0706	+	722407	723009	196	94	-	hypothetical protein
Spaf_0707	+	723033	724067	460	244	holA	DNA polymerase III subunit delta
Spaf_0708	+	724155	724760	17251	11055	sodA	manganese-dependent superoxide dismutase
Spaf_0709	+	724972	726441	116	228	-	ATPase
Spaf_0710	+	726541	727599	524	431	-	hypothetical protein
Spaf_0711	+	727669	728448	1036	468	-	Catabolite activator protein and regulatory subunit of cAMP-dependent protein kinase
Spaf_0712	+	728686	729915	1656	8470	arcA	Arginine deiminase
Spaf_0714	+	730000	731016	1091	9256	arcB	Ornithine carbamoyltransferase
Spaf_0715	+	731102	732046	54	749	arcC	carbamate kinase
Spaf_0716	+	732171	733682	1016	2052	arcD	arginine-ornithine antiporter
Spaf_0717	+	733700	735034	472	810	arcT	dipeptidase
Spaf_0718	-	735064	735534	280	167	arcR	Transcriptional repressor (arginine synthesis)
Spaf_0719	-	735546	736622	326	151	queA	S-adenosylmethio nine:tRNA-ribosyltransferase-isomerase (queuine synthetase)
Spaf_0720	+	736879	737586	415	938	nagB	glucosamine-6-phosphate isomerase
Spaf_0721	+	737775	739124	89	119	dacC3	DD-carboxypeptidase
Spaf_0722	+	739192	740364	109	89	-	Sugar:H+ symporter, permease of the major facilitator superfamily
Spaf_0723	+	740533	741114	108	123	-	hypothetical protein
Spaf_0724	+	741189	742139	0	5	coiA	Competence protein
Spaf_0725	+	742212	744014	170	447	pepF	Oligoendopeptidase F
Spaf_0726	+	744016	744735	137	341	-	O-methyltransferase
Spaf_0727	+	744808	745752	1627	1034	prsA	Foldase protein prsA precursor
Spaf_0728	+	745913	746491	111	91	-	hypothetical protein
Spaf_0729	+	746516	749134	253	256	alaS	alanyl-tRNA synthetase
Spaf_0730	-	749480	750448	704	737	nrdB	ribonucleotide-diphosphate reductase subunit beta
Spaf_0731	-	750552	752711	438	580	nrdA	ribonucleotide-diphosphate reductase alpha subunit
Spaf_0732	-	752826	753044	1794	1702	nrdH	Glutaredoxin-like protein, putative
Spaf_0733	+	753521	753784	3457	3371	pstH	phosphoenolpyruvate:sugar phosphotransferase system HPr
Spaf_0734	+	753789	755522	3101	3887	ptsI	Phosphoenolpyruvate-protein phosphotransferase
Spaf_0735	+	755878	757785	73	267	glgB	1,4-alpha-glucan branching enzyme
Spaf_0736	+	757836	758978	67	339	glgC	glucose-1-phosphate adenylyltransferase
Spaf_0737	+	758968	760104	60	256	glgC2	glucose-1-phosphate adenylyltransferase
Spaf_0738	+	760104	761531	237	692	glgA	Glycogen synthase
Spaf_0739	+	761764	767556	329	479	-	putative zinc metalloprotease
Spaf_0740	+	767785	767985	343	315	atpE	UncE
Spaf_0741	+	768019	768732	915	1358	atpB	proton-translocating ATPase, F0 sector, subunit a
Spaf_0742	+	768752	769246	532	575	atpF	AtpB
Spaf_0743	+	769246	769782	455	495	atpH	proton-translocating ATPase, F1 sector, delta subunit
Spaf_0744	+	769798	771303	650	865	atpA	proton-translocating ATPase alpha subunit
Spaf_0745	+	771319	772200	972	1855	atpG	Proton-translocating ATPase, F1 sector, gamma subunit
Spaf_0746	+	772286	773692	1323	1879	atpD	F0F1 ATP synthase subunit beta
Spaf_0747	+	773706	774125	956	1141	atpC	ATP synthase epsilon chain
Spaf_0748	+	774224	774454	227	297	-	hypothetical protein
Spaf_0749	+	774521	775804	669	533	murA	UDP-N-acetylglucosamine-like protein
Spaf_0750	+	775794	775982	419	290	-	hypothetical protein
Spaf_0751	+	776052	776903	115	89	-	hypothetical protein
Spaf_0752	+	776985	777707	1450	263	-	Zn-dependent protease
Spaf_0753	+	777812	779719	32	51	-	ABC transporter, ATP-binding protein
Spaf_0754	+	779910	780284	73	97	-	hypothetical protein
Spaf_0755	+	780289	781164	141	170	mutR	transcriptional regulator MutR
Spaf_0756	+	781186	782364	165	182	-	riboflavin kinase
Spaf_0757	+	782473	783660	76	45	-	riboflavin kinase
Spaf_0758	-	783684	783956	119	71	-	hypothetical protein
Spaf_0759	-	783982	784761	362	254	-	cobyric acid synthase, putative
Spaf_0760	-	784761	786104	284	224	murE	Mur ligase family protein
Spaf_0761	+	786208	787056	89	84	-	hypothetical protein
Spaf_0763	+	787020	787802	217	304	-	hypothetical protein
Spaf_0764	+	787826	789175	478	529	glmM	Phosphoglucomutase/phosphomannomutase family protein
Spaf_0765	+	789396	789527	54	73	-	hypothetical protein
Spaf_0766	+	789561	790874	296	322	-	Small GTP-binding domain-containing protein
Spaf_0767	+	790887	791090	216	239	-	hypothetical protein
Spaf_0768	+	791097	791492	339	301	tdcF	endoribonuclease L-PSP
Spaf_0769	+	791570	792460	57	111	-	putative P-loop-containing kinase
Spaf_0770	+	792457	793434	106	182	-	hypothetical protein
Spaf_0771	+	793431	794348	237	212	-	hypothetical protein
Spaf_0772	-	794648	795616	480	293	-	Thioredoxin reductase
Spaf_0773	+	795734	795973	10107	4898	rpsU	30S Ribosomal protein S21
Spaf_0774	-	796072	796473	10204	3378	-	putative large conductance mechanosensitive channel
Spaf_0775	+	796634	798445	401	464	dnaG	DNA primase (bacterial type)
Spaf_0777	+	798448	799557	633	699	rpoD	DNA-directed RNA polymerase, sigma subunit (sigma70/sigma32)
Spaf_0778	+	799681	800010	921	762	-	hypothetical protein
Spaf_0779	+	800182	800889	1076	592	-	ABC-type multidrug transport system, ATPase component
Spaf_0780	+	800899	801693	841	401	-	hypothetical protein
Spaf_0781	+	802323	805442	86	156	dnaE	DNA-polymerase III alpha-chain
Spaf_0782	+	805476	806534	1797	1250	-	6-phosphofructokinase
Spaf_0783	+	806601	808106	3015	2661	-	pyruvate kinase
Spaf_0784	+	808288	808848	752	661	lepB1	Signal peptidase I
Spaf_0785	+	808950	809591	81	51	-	ABC transporter membrane-spanning permease - glutamine transport
Spaf_0786	+	809604	810233	128	118	-	amino acid ABC transporter, ATP-binding protein
Spaf_0787	+	810243	811070	122	74	-	amino acid ABC transporter, amino acid-binding protein
Spaf_0788	-	811357	812517	298	140	-	cation efflux family protein
Spaf_0789	+	812767	814983	439	235	pcrA	ATP-dependent DNA helicase PcrA
Spaf_0790	+	815313	816587	27	40	-	hypothetical protein
Spaf_0791	+	816597	817040	29	28	-	Acetyltransferase, GNAT family
Spaf_0792	+	817072	817872	77	115	hydD	HydD
Spaf_0793	-	817906	819222	643	594	-	Oxidoreductase, pyridine nucleotide-disulfide
Spaf_0794	+	819305	820300	205	159	-	tRNA pseudouridine synthase B
Spaf_0795	+	820287	821225	1019	617	-	putative FAD synthase
Spaf_0796	+	821388	821798	613	433	arsC	Arsenate reductase, glutaredoxin family
Spaf_0797	+	821811	822089	252	247	-	hypothetical protein
Spaf_0798	+	822079	822849	216	261	suhB	Mg++ dependent inositol monophosphatase
Spaf_0799	+	822850	824121	74	109	-	NOL1/NOP2/sun family protein
Spaf_0800	+	824262	825128	194	220	pstS	ABC-type phosphate transport system, periplasmic component
Spaf_0801	+	825145	826056	161	182	pstC	ABC transporter membrane-spanning permease-phosphate transport
Spaf_0802	+	826046	826930	259	300	pstA	ABC transporter membrane-spanning permease-phosphate transport
Spaf_0803	+	826941	827744	368	338	pstB	ABC transporter ATP-binding protein - phosphate transport
Spaf_0804	+	827774	828532	356	272	pstB2	Phosphate import ATP-binding protein pstB 1
Spaf_0805	+	828545	829198	488	392	phoU	Phosphate transport system regulatory protein
Spaf_0806	+	829295	831871	404	505	pepN	Aminopeptidase N
Spaf_0807	-	832113	833390	74	39	-	putative signal transduction protein
Spaf_0808	-	833390	834100	134	67	-	response regulator
Spaf_0809	+	834144	835163	17	18	-	ABC transporter ATP binding protein
Spaf_0810	+	835165	835887	11	18	-	ABC transporter membrane-spanning protein
Spaf_0812	-	836040	836573	85	29	bioY	Biotin synthase
Spaf_0813	+	836780	837304	159	56	-	hypothetical protein
Spaf_0814	+	837365	838120	336	355	-	Response regulator, transcriptional regulatory protein
Spaf_0815	+	838104	839474	726	761	ciaH	Sensor protein ciaH
Spaf_0816	+	839490	839870	649	494	gloA	Lactoylglutathione lyase
Spaf_0817	+	839981	841363	316	327	-	Peptidoglycan N-acetylglucosamine deacetylase A
Spaf_0818	-	841407	842492	151	154	-	DEAD RNA helicase, putative
Spaf_0819	-	842489	843469	246	148	-	Oxidoreductase, putative
Spaf_0820	+	843596	844522	439	189	-	Glycosyltransferase
Spaf_0821	+	844588	845439	554	416	cps19fM	dTDP-4-dehydrorhamnose reductase
Spaf_0822	+	845573	846877	258	154	MatE	Membrane protein involved in the export of polysaccharide
Spaf_0823	+	846949	847962	263	290		Glycosyltransferase involved in cell wall biogenesis
Spaf_0824	+	847963	848679	624	718	-	Glycosyltransferase involved in cell wall biogenesis
Spaf_0825	+	848679	849035	258	298	-	hypothetical protein
Spaf_0826	+	849022	849801	498	528	-	Glycosyltransferase involved in cell wall biogenesis
Spaf_0827	+	849888	851060	299	204	rgpA	putative rhamnosyl transferase
Spaf_0828	+	851057	851998	224	180	rgpB	Glycosyltransferase involved in cell wall biogenesis
Spaf_0829	+	851998	852804	119	168	rgpC	polysaccharide ABC transporter membrane-spanning protein
Spaf_0830	+	852804	854027	136	219	rgpD	putative polysaccharide ABC transporter, ATP-binding protein
Spaf_0831	+	854040	855389	142	290	rgpE	glucosyltransferase
Spaf_0832	+	855391	857136	233	376	rgpF	Lipopolysaccharide biosynthesis protein
Spaf_0833	+	857147	858634	210	290	-	putative membrane protein
Spaf_0834	+	858659	861184	171	306	-	hypothetical protein
Spaf_0835	+	861279	861755	1248	781	-	hypothetical protein
Spaf_0836	+	861783	861950	1624	888	-	hypothetical protein
Spaf_0837	+	861975	862463	911	805	-	hypothetical protein
Spaf_0838	+	862473	863153	921	632	-	Cytidylate kinase
Spaf_0839	+	863280	863852	4280	2314	infC	translation initiation factor IF-3
Spaf_0840	+	863886	864086	2800	2022	rpmI	50S ribosomal protein L35
Spaf_0841	+	864136	864495	2358	1168	rplT	50S ribosomal protein L20
Spaf_0842	+	864585	865067	101	99	comEB	DCMP deaminase
Spaf_0843	+	865433	866623	745	685	metK	S-adenosylmethionine synthetase
Spaf_0844	+	866790	868073	879	506	murA2	UDP-N-acetylglucosamine 1-carboxyvinyltransferase
Spaf_0845	+	868118	868681	106	104	-	acetyltransferase, GNAT family protein
Spaf_0846	+	868674	869951	180	247	-	hypothetical protein
Spaf_0847	+	869973	870833	226	249	-	methionine aminopeptidase
Spaf_0848	+	870917	871888	199	160	-	Ribonuclease BN
Spaf_0849	+	872141	872605	46	58	-	Multiple antibiotic resistance operon transcription repressor
Spaf_0850	+	872602	873309	80	115	-	hypothetical protein
Spaf_0851	-	873334	873777	80	44	-	hypothetical protein
Spaf_0852	+	873910	874419	1867	743	-	Citrulline cluster-linked protein
Spaf_0854	+	874505	876463	83	88	ligA	DNA ligase
Spaf_0855	+	876473	877435	92	132	-	Sphingosine kinase
Spaf_0856	+	877514	879811	167	246	-	Pullulanase
Spaf_0857	-	879866	882025	925	412	-	Phosphoglycerol transferase
Spaf_0858	+	882256	883419	207	173	-	hypothetical protein
Spaf_0859	+	883416	884093	345	345	aroD	3-dehydroquinate dehydratase
Spaf_0860	+	884083	884952	866	743	aroE	shikimate 5-dehydrogenase
Spaf_0861	+	884949	886139	40	47	-	3-dehydroquinate synthase
Spaf_0862	+	886146	887312	22	47	aroC	Chorismate synthase
Spaf_0863	+	887278	888435	93	133	-	Prephenate dehydrogenase
Spaf_0864	+	888536	888874	1149	564	-	hypothetical protein
Spaf_0865	+	889133	890329	116	109	-	putative transport protein
Spaf_0866	+	890339	891214	120	114	-	shikimate 5-dehydrogenase
Spaf_0867	+	891239	892429	96	102	ydiM	Hypothetical transport protein ydiM
Spaf_0868	+	892442	893197	92	103	aroD2	3-dehydroquinate dehydratase
Spaf_0869	+	893274	896183	23	35	-	putative NADH-dependent flavin oxidoreductase
Spaf_0870	+	896491	897801	78	74	aroA1	3-phosphoshikimate 1-carboxyvinyltransferase
Spaf_0871	+	897770	898279	94	120	aroK	Shikimate kinase
Spaf_0872	+	898270	899124	161	211	pheA	prephenate dehydratase
Spaf_0873	+	899121	900437	248	177	-	Transcriptional attenuator LytR
Spaf_0874	+	900493	901860	146	144	trmA	RNA methyltransferase, TrmA family protein
Spaf_0875	+	902333	902494	0	7	-	hypothetical protein
Spaf_0876	+	903401	904399	12	17	-	hypothetical protein
Spaf_0877	+	904386	905144	8	25	-	hypothetical protein
Spaf_0878	+	906114	906635	8	29	-	hypothetical protein
Spaf_0879	+	906699	907031	7	27	araC	AraC-family transcriptional regulator
Spaf_0880	+	907913	908521	4	17	-	hypothetical protein
Spaf_0881	+	908625	909503	10	26	-	hypothetical protein
Spaf_0882	+	909622	910254	10	25	-	hypothetical protein
Spaf_0883	-	910739	910882	1	1	-	hypothetical protein
Spaf_0884	+	910938	912479	65	106	-	ABC exporter ATP binding/membrane-spanning protein
Spaf_0885	+	912623	913408	82	151	-	hypothetical protein
Spaf_0886	+	913430	914284	108	158	draG	ADP-ribosylglycohydrolase
Spaf_0887	-	914389	915105	13	24	-	hypothetical protein
Spaf_0888	-	915102	915917	20	33	-	ABC transporter-like protein
Spaf_0889	-	915914	916732	13	24	-	putative transcriptional regulatory protein
Spaf_0890	+	917120	917434	35	21	-	hypothetical protein
Spaf_0891	+	917421	917765	78	59	-	hypothetical protein
Spaf_0892	+	918285	918671	34	66	-	hypothetical protein
Spaf_0893	+	918708	919463	37	89	-	putative alpha/beta superfamily hydrolase
Spaf_0894	-	919626	920411	6	22	-	hypothetical protein
Spaf_0895	-	920416	921303	6	14	-	hypothetical protein
Spaf_0896	+	921690	921908	55	49	-	putative transcriptional regulator
Spaf_0897	+	921895	922413	43	54	-	hypothetical protein
Spaf_0898	+	923111	924145	180	175	-	deoxyribonuclease
Spaf_0899	+	924265	924441	855	389	-	hypothetical protein
Spaf_0900	+	924441	924896	361	194	-	filamentation induced by cAMP protein Fic
Spaf_0901	+	924918	925022	56	35	-	hypothetical protein
Spaf_0902	+	925307	927058	34	78	-	Neopullulanase
Spaf_0903	+	927140	927679	24	33	-	hypothetical protein
Spaf_0904	+	927740	928183	30	30	-	hypothetical protein
Spaf_0905	+	928404	929264	11	11	-	putative transcriptional regulator
Spaf_0906	+	929416	929727	1180	549	-	hypothetical protein
Spaf_0907	-	929932	930054	67	15	-	hypothetical protein
Spaf_0908	+	930230	931153	104	155	-	hypothetical protein
Spaf_0909	+	931604	932488	99	165	-	hypothetical protein
Spaf_0910	+	932549	933304	66	119	-	hypothetical protein
Spaf_0912	+	933301	934056	75	98	-	Abortive infection protein
Spaf_0913	+	934215	934889	127	161	-	ankyrin repeat-containing protein
Spaf_0914	+	935073	936581	71	91	glpK	Glycerol kinase, putative
Spaf_0915	+	937029	937826	730	2788	-	putative acetoin reductase
Spaf_0916	-	937940	938188	5110	1157	rpmE	Ribosomal protein L31
Spaf_0917	-	938344	938928	1275	1035	-	hypothetical protein
Spaf_0918	-	939023	939967	773	355	-	DHH subfamily 1 protein
Spaf_0919	+	940074	940385	11	18	-	hypothetical protein
Spaf_0920	+	940403	940762	6	18	-	hypothetical protein
Spaf_0921	+	940734	942734	13	52	-	hypothetical protein
Spaf_0922	+	942880	943302	22	56	-	hypothetical protein
Spaf_0923	+	943391	944098	31	58	-	hypothetical protein
Spaf_0925	-	944109	944201	1	5	-	hypothetical protein
Spaf_0926	+	944207	944695	2259	1160	-	flavodoxin
Spaf_0927	+	944759	945031	110	103	aroA2	chorismate mutase
Spaf_0928	+	945024	946241	185	128	-	voltage-gated chloride channel family protein
Spaf_0929	+	946365	946712	19681	4797	rplS	50S ribosomal protein L19, putative
Spaf_0930	-	946876	947067	244	109	-	hypothetical protein
Spaf_0931	-	947602	947943	83	31	-	hypothetical protein
Spaf_0932	+	948734	949702	203	145	-	hypothetical protein
Spaf_0933	+	949755	950630	1221	243	-	putative repair protein
Spaf_0935	-	951078	952478	156	132	trmE	tRNA modification GTPase TrmE
Spaf_0936	-	952811	953308	41	21	-	hypothetical protein
Spaf_0937	+	953502	954176	217	258	rpiA	ribose-5-phosphate isomerase A
Spaf_0939	+	954269	955480	234	404	deoB	phosphopentomutase
Spaf_0940	+	955482	956027	295	461	-	hypothetical protein
Spaf_0942	+	956040	956849	229	461	punA	purine nucleoside phosphorylase
Spaf_0943	+	956836	958086	178	253	-	voltage-gated chloride channel family protein
Spaf_0944	+	958011	958796	370	486	guaA	glutamine amidotransferase
Spaf_0945	+	959330	960040	197	264	deoD	Purine nucleoside phosphorylase
Spaf_0946	+	960040	960807	114	197	-	hypothetical protein
Spaf_0947	+	960808	961539	113	205	-	NAD-dependent deacetylase, putative
Spaf_0948	-	961722	962630	352	201	-	Transcriptional regulator, LysR family
Spaf_0949	+	962873	964297	278	39	-	hypothetical protein
Spaf_0950	-	964400	964522	1	2	-	hypothetical protein
Spaf_0951	+	964521	965288	63	164	pyrD2	Dihydroorotate dehydrogenase electron transfer subunit
Spaf_0952	+	965298	966236	87	86	pyrD	Dihydroorotate dehydrogenase B
Spaf_0953	+	966416	967108	497	498	pyrF	Orotidine-5'-phosphate decarboxylase
Spaf_0954	+	967460	968092	431	659	pyrE	orotate phosphoribosyltransferase
Spaf_0955	+	968641	970143	1097	572	-	hypothetical protein
Spaf_0956	+	970407	971075	171	154	-	uracil-DNA glycosylase
Spaf_0957	+	971085	971549	220	196		MutT/nudix family protein
Spaf_0958	+	971561	972829	234	234	pyrC	dihydroorotase
Spaf_0959	+	972844	973686	234	262	-	Lysophospholipase L1 and related esterase
Spaf_0960	+	973655	974287	416	374	-	hypothetical protein
Spaf_0961	+	974943	976505	92	70	leuA	2-isopropylmalate synthase
Spaf_0962	+	976518	977555	47	32	leuB	3-isopropylmalate dehydrogenase
Spaf_0963	+	977542	977835	20	21	-	hypothetical protein
Spaf_0964	+	977860	979242	30	29	leuC	isopropylmalate isomerase large subunit
Spaf_0965	+	979254	979844	32	19	leuD	3-isopropylmalate dehydratase small subunit
Spaf_0966	+	979943	980728	714	217	-	hypothetical protein
Spaf_0967	-	980865	981509	1998	333	-	hypothetical protein
Spaf_0968	-	981522	981644	1	2	-	hypothetical protein
Spaf_0969	+	981697	983646	49	48	parE	topoisomerase IV subunit B
Spaf_0970	+	983702	984520	92	63	aadK	aminoglycoside adenylyltransferase
Spaf_0971	+	984857	987337	188	172	parC	Gram positive topoisomerase IV, subunit A
Spaf_0972	+	987512	988534	439	335	ilvE	branched-chain amino acid aminotransferase
Spaf_0973	+	988770	989000	275	119	-	hypothetical protein
Spaf_0974	+	989423	990622	4841	5437	rpsA	30S ribosomal protein S1
Spaf_0976	-	991444	992511	1716	1045	ldh	L-lactate dehydrogenase 1
Spaf_0977	+	992629	995085	268	306	gyrA	DNA gyrase A subunit
Spaf_0978	+	995099	995842	517	510	srtA	Sortase, putative
Spaf_0979	+	996017	996295	1074	316	-	hypothetical protein
Spaf_0980	+	996350	997033	1018	356	radC	DNA repair protein RadC
Spaf_0981	-	997393	998595	6	29	-	Transposase, IS111A/IS1328/IS1533:Transposase IS116/IS110/IS902
Spaf_0982	-	998860	999558	350	499	-	AT-rich DNA-binding protein, putative redox-sensing transcriptional repressor
Spaf_0983	-	999637	999852	389	375	-	hypothetical protein
Spaf_0984	-	999854	1000201	171	259	-	hypothetical protein
Spaf_0985	-	1000211	1001323	535	724	iscS	Pyridoxal-phosphate dependent aminotransferase
Spaf_0986	-	1001333	1002289	280	340	prsA2	ribose-phosphate pyrophosphokinase
Spaf_0987	-	1002362	1002919	89	95	-	hypothetical protein
Spaf_0988	+	1002911	1003042	7	22	-	hypothetical protein
Spaf_0989	+	1003015	1003686	327	492	-	GTP pyrophosphokinase
Spaf_0990	+	1003640	1004488	249	408	-	Inorganic polyphosphate kinase
Spaf_0991	+	1004485	1005378	250	405	rluD	phosphotransacetylase
Spaf_0992	+	1005400	1006374	483	692	-	phosphate acetyltransferase
Spaf_0993	-	1006584	1007306	0	0	-	putative transposase, ISSmu1
Spaf_0994	-	1007417	1007947	2	3	-	hypothetical protein
Spaf_0995	+	1008059	1009213	398	233	-	A/G-specific adenine glycosylase
Spaf_0996	-	1009394	1009750	855	538	-	bacterocin transport accessory protein
Spaf_0997	-	1010008	1011723	264	586	manB	Phosphomannomutase
Spaf_0999	-	1011874	1012440	347	245	-	membrane protein
Spaf_1000	-	1012431	1012970	312	167	-	putative Dfp-like protein
Spaf_1001	-	1012981	1013658	337	215	-	phosphopantothenate--cysteine ligase
Spaf_1002	+	1013777	1015504	387	346	-	L-lactate dehydrogenase
Spaf_1003	-	1015573	1016916	43	41	dinF	MATE efflux family protein DinF
Spaf_1004	+	1016962	1017567	835	1280	-	hypothetical protein
Spaf_1005	-	1017752	1018780	48	42	-	hypothetical protein
Spaf_1006	+	1018917	1020233	262	110	-	Branched-chain amino acid transport system II carrier protein
Spaf_1007	+	1020385	1021092	232	173	ccdA2	Cytochrome C-type biogenesis protein
Spaf_1008	+	1021113	1021652	330	231	-	Thioredoxin family protein, putative
Spaf_1010	-	1021715	1022959	223	444	-	Oxidoreductase, putative
Spaf_1011	-	1022978	1023643	122	316	-	hypothetical protein
Spaf_1012	-	1023609	1024559	163	279	apbE	thiamine biosynthesis protein ApbE, putative
Spaf_1013	+	1024757	1026133	2680	6610	-	NADH oxidase
Spaf_1014	+	1026252	1027796	97	112	-	site-specific tyrosine recombinase XerC-like protein
Spaf_1015	+	1027847	1028779	114	155	-	hypothetical protein
Spaf_1016	+	1028785	1029990	19	34	-	putative iron-dependent peroxidase
Spaf_1018	+	1029923	1031653	33	46	pbrT	putative membrane protein of the lead (Pb2+) uptake porter family
Spaf_1019	+	1031640	1032359	39	52	tatC	Sec-independent protein translocase protein tatC
Spaf_1020	+	1032359	1032556	26	17	-	TatA, sec-independent protein secretion pathway component
Spaf_1021	-	1032694	1032804	0	0	-	hypothetical protein
Spaf_1022	+	1032979	1033704	95	46	-	hypothetical protein
Spaf_1023	+	1033836	1034870	611	366	guaC	guanosine 5'-monophosphate oxidoreductase
Spaf_1024	+	1035046	1035627	77	70	-	xanthine phosphoribosyltransferase
Spaf_1025	+	1035627	1036889	55	70	-	xanthine permease
Spaf_1026	+	1037000	1038343	770	249	-	Na+-driven multidrug efflux pump
Spaf_1027	+	1038470	1040188	264	173	ilvD2	Dihydroxyacid dehydratase
Spaf_1028	-	1040247	1040429	139	47	-	4-oxalocrotonate tautomerase
Spaf_1029	+	1040544	1041131	155	100	-	Thymidine kinase, putative
Spaf_1030	+	1041141	1042220	109	125	prfA	Protein chain release factor A
Spaf_1031	+	1042220	1043050	46	73	hemK	HemK protein, putative
Spaf_1032	+	1043043	1043654	69	118	sua5	Sua5/YciO/YrdC/YwlC family protein
Spaf_1033	+	1043693	1044949	160	205	glyA	serine hydroxymethyltransferase
Spaf_1034	+	1044958	1045932	168	215	-	hypothetical protein
Spaf_1035	+	1045932	1046534	216	199	-	pneumococcal vaccine antigen A-like protein
Spaf_1036	-	1046611	1046706	0	0	-	hypothetical protein
Spaf_1037	+	1046773	1047783	1126	181	-	hypothetical protein
Spaf_1039	-	1048025	1049590	1521	1189	guaA2	glutamine amidotransferase protein
Spaf_1040	+	1049719	1050414	287	108	-	Transcriptional regulator, GntR family
Spaf_1041	+	1050660	1051937	9	12	-	glycosyl transferase
Spaf_1042	+	1051934	1052911	8	17	-	DTDP-4-dehydrorhamnose 3,5-epimerase
Spaf_1043	+	1052865	1053713	10	21	-	Metal dependent hydrolase
Spaf_1044	+	1053679	1054944	12	34	-	coenzyme F390 synthetase
Spaf_1045	+	1054957	1055901	18	30	-	3-oxoacyl-acyl-carrier-protein
Spaf_1046	+	1055973	1056314	279	120	-	hypothetical protein
Spaf_1047	+	1056357	1057928	237	197	-	signal recognition particle protein
Spaf_1049	+	1057995	1058762	120	121	-	cell surface hydrolase
Spaf_1050	+	1058868	1059851	25	57	-	acetyl xylan esterase
Spaf_1051	+	1060248	1060475	13	29	-	hypothetical protein
Spaf_1052	+	1060607	1060894	17	35	-	hypothetical protein
Spaf_1053	+	1060887	1061084	15	34	-	hypothetical protein
Spaf_1054	+	1061704	1062102	46	106	-	hypothetical protein
Spaf_1055	+	1063081	1064163	95	102	-	tyrosine recombinase
Spaf_1056	-	1064361	1064987	44	311	-	ABC transporter ATP bindingbacteriocine associated protein
Spaf_1058	-	1064989	1066998	39	269	-	hypothetical protein
Spaf_1059	-	1067218	1068207	142	107	lplA	Lipoate protein ligase A
Spaf_1060	-	1068437	1070143	162	142	pdhD	Dihydrolipoamide dehydrogenase
Spaf_1061	-	1070185	1071228	83	91	pdhC	dihydrolipoamide acetyltransferase
Spaf_1062	-	1071449	1072441	107	78	pdhB	acetoin dehydrogenase, E1 component, beta subunit
Spaf_1063	-	1072458	1073429	102	79	pdhA	Acetoin dehydrogenase, E1 component, alpha subunit
Spaf_1064	-	1073653	1074819	253	207	-	hypothetical protein
Spaf_1065	-	1074841	1075581	133	139	-	hypothetical protein
Spaf_1066	-	1075620	1076447	79	64	-	Hydrolase, alpha/beta superfamily
Spaf_1067	-	1076541	1077932	79	68	-	glucose-inhibited division protein A
Spaf_1068	-	1078030	1078734	156	65	-	hypothetical protein
Spaf_1069	-	1078718	1079395	179	81	-	SatD-like protein
Spaf_1070	-	1079502	1081589	490	256	topA	DNA topoisomerase I
Spaf_1071	-	1081676	1082530	5	9	-	DNA processing Smf protein
Spaf_1072	-	1082586	1083515	315	248	-	transcriptional regulator
Spaf_1073	-	1083519	1084289	220	186	rnhB	ribonuclease HII
Spaf_1074	-	1084273	1085148	121	113	-	GTP-binding protein
Spaf_1075	-	1085238	1085576	357	244	-	hypothetical protein
Spaf_1076	-	1085753	1086688	287	262	dapA	Dihydrodipicolinate synthase
Spaf_1077	-	1086828	1087985	498	391	-	aspartate-semialdehyde dehydrogenase
Spaf_1078	-	1088050	1088601	377	168	lemA	LemA family protein
Spaf_1079	-	1088598	1089599	329	175	-	hypothetical protein
Spaf_1080	-	1089909	1090562	172	163	-	putative DNA alkylation repair enzyme
Spaf_1082	-	1090578	1092176	140	97	-	cardiolipin synthetase
Spaf_1083	-	1092257	1092766	139	68	-	Sortase or acyltransferase
Spaf_1084	-	1092913	1094691	152	182	-	ABC transporter ATP binding/permease protein
Spaf_1086	-	1094705	1096525	150	165	-	membrane-spanning protein
Spaf_1087	-	1096618	1097073	206	105	-	putative lipoprotein
Spaf_1088	-	1097179	1097631	805	305	-	putative lipoprotein
Spaf_1089	-	1097779	1098222	26	33	-	putative lipoprotein
Spaf_1090	-	1098448	1099635	99	147	-	integrase
Spaf_1091	-	1099607	1099915	15	30	-	hypothetical protein
Spaf_1092	-	1100174	1100404	63	127	-	hypothetical protein
Spaf_1093	-	1102017	1102730	15	35	-	hypothetical protein
Spaf_1094	-	1102708	1103499	10	30	-	ABC superfamily ATP binding cassette transporter permease subunit
Spaf_1095	-	1103516	1104214	10	28	-	ABC multidrug transporter
Spaf_1096	+	1104988	1105659	285	287	nisR	NisR
Spaf_1097	+	1105644	1106720	101	117	nisK	NisK
Spaf_1098	-	1106766	1108634	2	14	-	Tn5252, relaxase
Spaf_1099	-	1108621	1108986	2	3	-	Tn5252, Orf 9 protein
Spaf_1100	-	1108996	1109355	1	3	-	Tn5252, Orf 10 protein
Spaf_1101	-	1110279	1112777	56	172	-	hypothetical protein
Spaf_1102	-	1112805	1113566	58	220	-	hypothetical protein
Spaf_1103	-	1113566	1114042	37	98	-	transcriptional regulator, putative
Spaf_1104	-	1114112	1114384	23	13	-	ATPases with chaperone activity, ATP-binding subunit
Spaf_1105	-	1114422	1114805	4	2	-	hypothetical protein
Spaf_1106	-	1114802	1115035	9	2	-	hypothetical protein
Spaf_1107	-	1115086	1116171	1	3	-	hypothetical protein
Spaf_1108	-	1116181	1116822	1	5	-	hypothetical protein
Spaf_1109	-	1116915	1117643	31	33	sboG	SboG
Spaf_1110	-	1117640	1118398	42	46	sboE	SboE
Spaf_1111	-	1118395	1119306	30	37	sboF	SboF
Spaf_1112	-	1119460	1119615	31	39	sboA	SboA
Spaf_1113	+	1119781	1120479	82	100	sboR	SboR
Spaf_1114	+	1120476	1121846	76	92	sboK	SboK
Spaf_1115	-	1121889	1122197	18	32	-	hypothetical protein
Spaf_1116	-	1122190	1122474	39	74	-	hypothetical protein
Spaf_1117	-	1122549	1128788	0	4	-	SNF2 family protein
Spaf_1118	-	1128821	1129231	1	4	-	hypothetical protein
Spaf_1119	-	1129665	1130753	34	51	nisK2	NisK
Spaf_1120	-	1130723	1131409	30	63	nisR2	NisR
Spaf_1121	-	1131472	1132212	8	6	-	hypothetical protein
Spaf_1122	-	1132193	1132978	7	4	-	hypothetical protein
Spaf_1123	-	1132980	1133690	5	4	-	putative transport ATP-binding protein
Spaf_1124	-	1133885	1136698	1	5	-	putative conjugal transfer protein
Spaf_1125	-	1136688	1139024	0	4	-	hypothetical protein
Spaf_1126	-	1139017	1139376	0	7	-	hypothetical protein
Spaf_1127	-	1139430	1140284	2	8	-	hypothetical protein
Spaf_1128	-	1140301	1140543	2	4	-	hypothetical protein
Spaf_1129	-	1140564	1142444	1	13	traG	TraG/TraD family protein
Spaf_1130	-	1142441	1142950	3	7	-	hypothetical protein
Spaf_1131	-	1142919	1143218	3	7	-	hypothetical protein
Spaf_1132	-	1143501	1144337	266	283	-	hypothetical protein
Spaf_1133	-	1144337	1144981	215	303	-	hypothetical protein
Spaf_1134	-	1145057	1145644	0	4	-	putative CAAX amino terminal protease
Spaf_1135	-	1145647	1145880	2	1	-	hypothetical protein
Spaf_1136	-	1146266	1146715	0	4	-	hypothetical protein
Spaf_1137	-	1146699	1148141	1	11	-	putative DNA methylase
Spaf_1138	-	1148156	1148935	0	4	repA	replication initiator protein A
Spaf_1139	-	1148932	1149144	0	3	-	hypothetical protein
Spaf_1140	-	1149307	1149690	6430	3689	rplL	50S ribosomal protein L7/L12
Spaf_1141	-	1149750	1150313	19814	4778	rplJ	50S ribosomal protein L10
Spaf_1142	-	1150485	1151282	116	103	-	formate-nitrate transporter
Spaf_1143	-	1151448	1152167	843	374	-	Peptidoglycan hydrolase
Spaf_1144	-	1152299	1152901	458	379	engB	GTP-binding protein, putative
Spaf_1145	-	1152913	1154145	525	513	clpX	ATP-dependent Clp protease ATP-binding subunit ClpX
Spaf_1146	-	1154184	1154354	142	162	-	hypothetical protein
Spaf_1147	-	1154354	1154863	365	297	folA	Dihydrofolate reductase, putative
Spaf_1148	-	1155071	1155916	584	435	thyA	thymidylate synthase
Spaf_1149	-	1156004	1156963	576	442	-	glucokinase
Spaf_1150	-	1157049	1157567	102	149	-	hypothetical protein
Spaf_1151	-	1157577	1159445	125	174	-	ABC transporter, ATP-binding protein
Spaf_1152	-	1159442	1160653	119	122	-	TRNA nucleotidyltransferase
Spaf_1153	-	1160650	1161450	581	457	dapB	dihydrodipicolinate reductase
Spaf_1154	-	1161428	1162276	423	363	-	hypothetical protein
Spaf_1155	-	1162280	1162654	316	259	-	hypothetical protein
Spaf_1156	-	1162856	1163275	6	16	-	hypothetical protein
Spaf_1157	-	1163377	1163889	7	24	-	hypothetical protein
Spaf_1158	-	1163947	1165914	421	93	fruA	Phosphotransferase system, fructose-specific IIC component
Spaf_1160	-	1165911	1166822	787	210	fruK	1-phosphofructokinase, putative
Spaf_1161	-	1166819	1167562	768	65	fruR	Transcriptional repressor of the fructose operon, DeoR family
Spaf_1162	+	1167574	1167690	0	0	-	hypothetical protein
Spaf_1163	-	1167800	1170151	193	129	-	hypothetical protein
Spaf_1164	-	1170441	1171157	237	202	trmD	tRNA (guanine-N(1)-)-methyltransferase
Spaf_1165	-	1171147	1171665	230	256	rimM	16S rRNA-processing protein
Spaf_1166	-	1171773	1172012	4988	2103	-	RNA-binding protein
Spaf_1167	-	1172033	1172305	3638	2202	rpsP	30S ribosomal protein S16
Spaf_1168	-	1172429	1173166	524	193	-	hydrolase, haloacid dehalogenase-like family
Spaf_1169	-	1173118	1173612	648	264	-	Fe-S-cluster oxidoreductase
Spaf_1170	-	1173697	1174347	806	550	-	hypothetical protein
Spaf_1171	-	1174496	1176358	588	465	lepA	GTP-binding protein LepA
Spaf_1172	-	1176389	1176826	425	274	-	acetyltransferase (GNAT) family protein
Spaf_1173	+	1177013	1177777	110	180	-	Transcriptional repressor, XRE family
Spaf_1174	+	1177774	1178595	95	169	-	putative hydrolase of the HAD superfamily
Spaf_1175	+	1178592	1179818	98	175	pepT	Peptidase T, putative
Spaf_1176	-	1179856	1181595	102	170	carB	Carbamoyl-phosphate synthase, large subunit, glutamine-dependent
Spaf_1177	-	1181592	1182683	62	110	carA	carbamoyl-phosphate synthase small subunit
Spaf_1178	-	1182808	1183761	79	181	pyrB	Aspartate carbamoyltransferase, putative
Spaf_1180	-	1183778	1184296	53	91	pyrR	pyrimidine operon transcriptional attenuation protein
Spaf_1181	-	1184559	1185194	521	148	-	hypothetical protein
Spaf_1182	-	1185419	1185784	953	338	phnA	PhnA protein, putative
Spaf_1183	-	1185882	1186634	844	479	-	putative hydrolase
Spaf_1184	-	1186609	1187037	327	197	paaI	thioesterase
Spaf_1185	-	1187135	1187602	193	227	-	MutT/nudix family protein
Spaf_1186	-	1188335	1190218	90	218	-	hypothetical protein
Spaf_1188	-	1190218	1191282	173	197	-	cytosine methyl transferase
Spaf_1189	-	1191361	1191522	65	52	-	hypothetical protein
Spaf_1190	-	1192161	1192784	64	103	-	NADPH-dependent FMN reductase
Spaf_1191	-	1192878	1193375	37	70	-	acetyltransferase, GNAT family protein
Spaf_1192	-	1193390	1195378	51	71	-	excinuclease ABC subunit B
Spaf_1193	-	1195511	1196107	96	51	-	hypothetical protein
Spaf_1194	-	1196127	1196525	65	25	-	hypothetical protein
Spaf_1195	+	1196646	1198910	1325	394	-	glutamine ABC transporter membrane protein
Spaf_1196	+	1198910	1199650	1980	454	-	excinuclease ABC subunit B
Spaf_1197	-	1200032	1201774	210	206	-	Multidrug ABC transporter, ATPase and permease component
Spaf_1198	-	1201771	1203498	64	76	-	Multidrug ABC transporter, ATPase and permease component
Spaf_1199	-	1203614	1204813	583	603	-	Transport protein, putative
Spaf_1200	-	1204872	1205624	284	230	-	hypothetical protein
Spaf_1201	-	1205680	1207026	481	386	asnS	asparaginyl-tRNA synthetase
Spaf_1202	-	1207175	1208353	201	256	-	aspartate aminotransferase
Spaf_1203	-	1208370	1208867	87	108	-	hypothetical protein
Spaf_1204	+	1209076	1209522	645	303	-	Multiple antibiotic resistance operon transcription repressor
Spaf_1205	+	1209674	1210255	16	14	-	transposase of IS200 family
Spaf_1206	-	1210398	1211123	250	103	-	hypothetical protein
Spaf_1207	+	1211190	1211690	106	56	-	hypothetical protein
Spaf_1208	+	1211665	1212312	121	60	hlyIII	hemolysin III-like Membrane protein
Spaf_1209	+	1212375	1213679	75	42	-	GntR family transcriptional regulator
Spaf_1210	-	1213698	1214006	79	78	-	hypothetical protein
Spaf_1211	-	1214038	1215792	198	155	-	ABC-type multidrug transport system, ATPase and permease component
Spaf_1212	-	1215779	1217608	111	127	-	Multidrug ABC transporter, ATPase and permease component
Spaf_1213	-	1217535	1218254	42	49	-	hypothetical protein
Spaf_1214	-	1218304	1218939	376	212	cutC	Copper sensitivity
Spaf_1215	-	1218961	1219575	261	154	-	hypothetical protein
Spaf_1216	-	1219684	1220640	1657	1395	-	Sugar ABC transporter, permease protein
Spaf_1217	-	1220640	1221701	466	471	-	Sugar ABC transporter, permease protein
Spaf_1218	-	1221694	1223229	272	342	-	sugar ABC transporter, ATP-binding protein
Spaf_1219	-	1223358	1224449	817	1748	bmpA	Lipoprotein, putative
Spaf_1220	-	1224495	1224884	605	768	-	Cytidine deaminase, putative
Spaf_1221	-	1224871	1225533	326	491	deoC	Deoxyribose-phosphate aldolase
Spaf_1222	-	1225551	1226828	62	107	-	pyrimidine-nucleoside phosphorylase
Spaf_1223	-	1226825	1227418	80	160	rsmC	ribosomal protein L11 methyltransferase-like protein
Spaf_1224	+	1227509	1228429	66	81	coaA	pantothenate kinase
Spaf_1225	+	1228526	1228774	20253	6486	rpsT	30S ribosomal protein S20
Spaf_1226	+	1228835	1229350	317	102	flaR	DNA topology modulation protein FlaR
Spaf_1227	-	1229830	1230609	79	172	-	succinyl-diaminopimelate desuccinylase
Spaf_1228	-	1230620	1232425	43	87	-	hypothetical protein
Spaf_1229	-	1232474	1233601	301	282	-	hypothetical protein
Spaf_1230	-	1233919	1234203	94	91	-	Rhodanese-like domain-containing protein
Spaf_1231	-	1234224	1234715	109	176	ybaK	YbaK/prolyl-tRNA synthetase associated domain-containing protein
Spaf_1232	-	1234728	1235312	63	131	-	uracil-DNA glycosylase
Spaf_1233	-	1235365	1236771	1185	1349	pepV	dipeptidase PepV
Spaf_1234	-	1236806	1237411	488	480	-	excinuclease ABC subunit C
Spaf_1235	-	1237389	1237559	14	22	-	hypothetical protein
Spaf_1236	-	1237560	1238402	272	220	-	hypothetical protein
Spaf_1237	-	1238413	1240248	122	156	-	excinuclease ABC subunit C
Spaf_1238	-	1240440	1241423	720	667	-	hypothetical protein
Spaf_1239	-	1241420	1242043	282	273	-	hypothetical protein
Spaf_1240	-	1242033	1242803	494	610	-	hydrolase, haloacid dehalogenase-like family protein
Spaf_1241	-	1242804	1243490	318	452	-	hypothetical protein
Spaf_1242	-	1243480	1244235	289	287	-	hypothetical protein
Spaf_1243	-	1244239	1245477	339	258	hemN	Coproporphyrinogen III oxidase
Spaf_1244	+	1245687	1247210	10	28	-	ABC transporter, ATP-binding protein
Spaf_1245	-	1247670	1248485	106	132	proC	pyrroline-5-carboxylate reductase
Spaf_1246	-	1248489	1249772	51	88	proA	Gamma-glutamyl phosphate reductase
Spaf_1247	-	1249747	1250856	48	76	proB	gamma-glutamyl kinase
Spaf_1248	-	1251205	1252095	73	124	rluD2	RluA family pseudouridine synthase
Spaf_1249	-	1252085	1252546	58	87	lspA	Lipoprotein signal peptidase, putative
Spaf_1250	-	1252550	1253452	104	107	lysR	transcriptional regulator, LysR family protein
Spaf_1251	-	1253581	1254987	57	407	lacG	Beta-glucosidase/6-phospho-beta-glucosidase/beta-galactosidase
Spaf_1252	-	1255075	1256778	65	304	lacE	Phosphotransferase system lactose-specific component IIBC
Spaf_1253	-	1256778	1257095	79	148	lacF2	cellobiose-specific PTS system IIA component
Spaf_1254	-	1257130	1258017	174	235	lacT	Transcriptional antiterminator, BglG/SacY family
Spaf_1255	-	1258273	1259253	128	7112	lacD	Tagatose-1,6-bisphosphate aldolase
Spaf_1256	-	1259255	1260184	53	3538	lacC	tagatose-6-phosphate kinase
Spaf_1257	-	1260195	1260710	34	1760	lacA2	galactose-6-phosphate isomerase subunit LacB
Spaf_1258	-	1260727	1261182	56	3290	lacA	galactose-6-phosphate isomerase, LacA subunit
Spaf_1259	-	1261355	1262830	58	249	gatC	PTS system, IIC component
Spaf_1260	-	1262929	1263249	96	327	gatB	PTS system IIB component
Spaf_1261	-	1263270	1263755	57	162	gatA	PTS system enzyme IIBC component
Spaf_1262	-	1263937	1264683	405	1148	lacR	Lactose phosphotransferase system transcriptional repressor
Spaf_1263	-	1264896	1265189	4393	1647	rpmA	50S ribosomal protein L27
Spaf_1264	-	1265206	1265550	9865	7370	-	ribosomal protein
Spaf_1265	-	1265566	1265964	3840	2388	rplU	50S ribosomal protein L21
Spaf_1266	-	1266204	1268114	26	76	fbp3	fructose-bisphosphatase
Spaf_1267	-	1268165	1268977	29	69	-	hypothetical protein
Spaf_1268	-	1268980	1269786	48	74	-	CBS domain-containing protein
Spaf_1269	+	1269846	1272476	12	28	ppdK	pyruvate phosphate dikinase
Spaf_1270	-	1272742	1273962	218	246	thiI	thiamine biosynthesis/tRNA modification protein ThiI
Spaf_1271	-	1273981	1275123	126	162	iscS2	Aminotransferase, class-V, putative
Spaf_1272	+	1275310	1275750	478	173	-	hypothetical protein
Spaf_1273	-	1275733	1275882	25	28	-	hypothetical protein
Spaf_1274	-	1276534	1276959	19	18	-	protein of unknown function/lipoprotein
Spaf_1275	-	1277131	1277568	10	17	-	hypothetical protein
Spaf_1276	-	1277600	1278094	20	18	-	protein of unknown function/lipoprotein
Spaf_1277	-	1278215	1279285	286	436	potD	putrescine ABC transporter
Spaf_1278	-	1279282	1280082	220	419	potC	ABC transporter membrane-spanning permease-spermidine
Spaf_1279	-	1280052	1280879	153	256	potB	ABC transporter membrane-spanning permease-spermidine
Spaf_1280	-	1280839	1281996	170	258	potA	spermidine/putrescine import ATP-binding protein PotA
Spaf_1281	-	1282204	1283133	172	183	murB	UDP-N-acetylenolpyruvoylglucosamine reductase
Spaf_1282	-	1283219	1284199	157	63	-	hypothetical protein
Spaf_1283	-	1284283	1285149	1031	732	thrB	Homoserine kinase
Spaf_1284	-	1285152	1286438	498	418	thrA	Homoserine dehydrogenase
Spaf_1285	+	1286575	1287492	249	130	-	Polysaccharide deacetylase
Spaf_1286	-	1287678	1288247	53	32	-	metal-dependent phosphohydrolase
Spaf_1287	-	1288347	1288916	38	32	-	Transcriptional regulator, TetR family
Spaf_1288	+	1288956	1289888	1487	567	degV	degV family protein
Spaf_1289	-	1290082	1291737	4	124	-	hypothetical protein
Spaf_1290	-	1291718	1292461	4	124	-	ABC-type multidrug transporter, ATPase component
Spaf_1291	-	1292501	1294132	3	105	rocB	RocB protein
Spaf_1293	-	1294156	1297281	6	78	-	LPXTG cell wall surface protein
Spaf_1294	+	1297427	1298908	340	92	amyA	Alpha-amylase
Spaf_1295	-	1299314	1299628	1277	551	-	Thioredoxin
Spaf_1296	-	1299725	1302793	5	60	-	LPXTG cell wall surface protein
Spaf_1297	-	1302910	1304301	19	22	argH	argininosuccinate lyase
Spaf_1299	-	1304308	1305507	11	29	argG	Argininosuccinate synthase
Spaf_1301	-	1305979	1308012	45	69	-	Oligopeptide-binding lipoprotein precursor
Spaf_1302	-	1308088	1309125	289	237	-	hypothetical protein
Spaf_1303	-	1309212	1309664	15	23	-	hypothetical protein
Spaf_1304	-	1310224	1310391	8	17	-	hypothetical protein
Spaf_1305	-	1310492	1310875	17	24	-	hypothetical protein
Spaf_1306	-	1310971	1311402	5	17	-	hypothetical protein
Spaf_1307	-	1311413	1313485	13	29	-	hypothetical protein
Spaf_1308	-	1313482	1313835	2	5	-	hypothetical protein
Spaf_1309	-	1313838	1314185	2	2	-	hypothetical protein
Spaf_1310	+	1314751	1316268	58	54	-	multidrug ABC transporter, ATP-binding protein
Spaf_1311	-	1316841	1317425	303	1371	-	hypothetical protein
Spaf_1312	-	1317551	1318726	369	1189	galE	UDP-glucose 4-epimerase
Spaf_1313	-	1318614	1320086	18	469	galT	Galactose-1-phosphate-uridylyltransferase
Spaf_1314	-	1320083	1320742	29	243	pgmB	hydrolase, HAD superfamily
Spaf_1315	-	1320752	1321930	51	252	galK	galactokinase
Spaf_1316	-	1322171	1324600	8	122	nagZ3	Beta-hexosamidase A
Spaf_1317	-	1324726	1326222	19	2737	-	sucrose phosphorylase
Spaf_1318	-	1326301	1327158	19	2305	msmG	sugar ABC transporter, permease protein
Spaf_1319	-	1327148	1328038	11	1571	msmF	ABC transporter membrane-spanning permease
Spaf_1320	-	1328028	1329287	8	848	msmE	ABC transporter, sugar-binding protein
Spaf_1321	-	1329302	1331476	19	365	galA	alpha-galactosidase AgaN
Spaf_1322	+	1331626	1332459	13	53	-	Arabinose (multiple sugar metabolism) operon transcriptional regulator
Spaf_1323	+	1332527	1333534	76	375	galR	Galactose operon transcriptional repressor, LacI family
Spaf_1324	+	1333543	1334478	54	407	birA	biotin--[acetyl-CoA-carboxylase] ligase
Spaf_1325	+	1334622	1336301	73	561	-	nicotinic acid mononucleotide adenyltransferase
Spaf_1326	-	1336682	1338004	69	100	vncS	sensor histidine kinase VncS
Spaf_1327	-	1338001	1338654	35	40	vncR	DNA-binding response regulator VncR
Spaf_1328	-	1338726	1340102	2	39	vexp3	ABC transporter, permease protein Vexp3
Spaf_1329	-	1340115	1340756	0	10	-	ABC transporter ATP-binding protein - Pep export
Spaf_1330	-	1340763	1342061	0	16	vexp1	ABC transporter, transmembrane protein Vexp1
Spaf_1331	-	1342475	1343134	1	11	-	hypothetical protein
Spaf_1332	-	1343218	1344780	2	12	-	putative sugar ABC transporter substrate-binding protein
Spaf_1333	-	1344790	1345686	3	16	-	ABC-type sugar transport system, permease component
Spaf_1334	-	1345702	1346619	1	5	-	ABC-type polysaccharide transport system, permease component
Spaf_1335	+	1346806	1348482	3	37	-	putative histidine kinase
Spaf_1337	+	1348439	1350007	4	63	-	two-component response regulator
Spaf_1338	-	1350051	1350248	761	672	-	hypothetical protein
Spaf_1339	-	1350287	1351963	175	113	dnaX	DNA-directed DNA polymerase III chain
Spaf_1340	-	1351963	1352469	95	79	-	hypothetical protein
Spaf_1342	-	1352939	1353775	58	63	-	integral membrane protein
Spaf_1343	-	1353822	1354460	254	141	-	Uridine kinase, putative
Spaf_1344	-	1355109	1357520	18	32	frdA	putative oxidoreductase
Spaf_1345	-	1357546	1358154	15	54	-	hypothetical protein
Spaf_1347	+	1358284	1359585	4	13	-	major facilitator family transporter
Spaf_1348	+	1359660	1360538	26	29	-	AraC family transcriptional regulator
Spaf_1349	-	1360806	1361921	135	87	-	hypothetical protein
Spaf_1350	-	1362045	1363091	496	433	cps19fL	dTDP-glucose-4,6-dehydratase
Spaf_1351	-	1363499	1364092	328	377	cps19fO	dTDP-4-keto-L-rhamnose reductase
Spaf_1352	-	1364092	1364961	398	375	cps19fN	Glucose-1-phosphate thymidylyltransferase, long form
Spaf_1353	-	1365159	1365878	32	33	-	putative gufA-like protein
Spaf_1354	-	1366119	1367210	60	74	-	FAD dependent oxidoreductase
Spaf_1355	-	1367304	1368014	20	24	-	hypothetical protein
Spaf_1356	-	1368001	1368690	35	49	-	Bcl-2 family protein
Spaf_1357	-	1369001	1369792	405	206	-	Glutathione S-transferase
Spaf_1358	+	1369926	1370945	139	77	-	adenosine deaminase
Spaf_1359	-	1370987	1372174	232	171	-	glycerophosphoryl diester phosphodiesterase
Spaf_1360	-	1372193	1372876	375	415	dnaD	DnaD domain protein
Spaf_1361	-	1372886	1373830	489	533	metA	homoserine O-succinyltransferase
Spaf_1362	-	1373932	1374444	944	596	-	Adenine phosphoribosyltransferase, putative
Spaf_1363	-	1374603	1374866	308	238	-	hypothetical protein
Spaf_1364	-	1374935	1375156	205	193	-	hypothetical protein
Spaf_1365	-	1375191	1377416	156	133	recJ	single-stranded-DNA-specific exonuclease RecJ
Spaf_1366	-	1377768	1378172	170	152	-	Histone acetyltransferase HPA2, putative
Spaf_1367	-	1378174	1378884	257	231	-	hypothetical protein
Spaf_1369	-	1378895	1379713	117	148	-	oxidoreductase, short chain dehydrogenase
Spaf_1370	-	1379652	1380581	87	116	elaC	ribonuclease Z
Spaf_1371	-	1380585	1381214	56	73	-	tRNA delta(2)-isopentenylpyrophosphate transferase
Spaf_1372	-	1381198	1382445	29	48	hflX	GTP-binding protein HflX
Spaf_1373	-	1382438	1383340	26	27	miaA	tRNA delta(2)-isopentenylpyrophosphate transferase
Spaf_1374	+	1383409	1383579	661	216	-	hypothetical protein
Spaf_1375	-	1383959	1384276	156	144	-	hypothetical protein
Spaf_1376	-	1384280	1387978	49	77	rexA	Exonuclease RexA
Spaf_1378	-	1387942	1391208	33	42	-	Second subunit of major exonuclease
Spaf_1379	+	1391367	1391849	342	165	-	glutathione peroxidase
Spaf_1380	-	1392207	1392980	23	37	-	hypothetical protein
Spaf_1381	-	1393626	1395599	274	345	-	ABC transporter-like protein
Spaf_1382	-	1395484	1397241	260	366	-	ABC transporter-like protein
Spaf_1383	-	1397624	1399387	95	62	glpQ	glycerophosphodiester phosphodiesterase
Spaf_1384	-	1399644	1400789	31	43	-	ABC transporter permease protein
Spaf_1385	-	1400793	1401473	32	25	-	ABC transporter ATP-binding protein
Spaf_1386	-	1401470	1402147	27	28	-	hypothetical protein
Spaf_1387	-	1402195	1403187	26	66	-	oxidoreductase, aldo/keto reductase family protein
Spaf_1390	-	1403239	1403850	13	39	-	hypothetical protein
Spaf_1391	-	1403847	1404464	6	24	-	hypothetical protein
Spaf_1392	-	1404461	1405087	8	27	-	hypothetical protein
Spaf_1393	-	1405084	1405692	10	23	-	hypothetical protein
Spaf_1394	-	1405689	1405802	0	0	-	hypothetical protein
Spaf_1395	-	1405845	1407059	499	434	-	hypothetical protein
Spaf_1396	-	1407056	1407949	541	457	-	ABC transporter, ATP-binding protein
Spaf_1397	-	1407961	1408752	437	332	-	hypothetical protein
Spaf_1398	-	1408749	1408958	233	190	-	transcriptional regulator, Cro/CI family-related protein
Spaf_1399	-	1408972	1409313	364	241	-	hypothetical protein
Spaf_1400	-	1409300	1409464	0	0	-	hypothetical protein
Spaf_1401	+	1409486	1409989	4	20	-	putative acetyltransferase
Spaf_1402	+	1410300	1410779	7	16	feoA	Fe2+ transport system protein A
Spaf_1403	+	1410772	1412910	10	25	feoB	ferrous ion transport protein B
Spaf_1404	-	1413315	1415720	219	209	pheT	phenylalanyl-tRNA synthetase beta subunit
Spaf_1405	-	1415788	1416318	123	136	-	Acetyltransferase
Spaf_1406	-	1416312	1417388	166	152	pheS	phenylalanyl-tRNA synthetase subunit alpha
Spaf_1407	-	1417682	1418167	95	232	-	hypothetical protein
Spaf_1408	-	1418225	1419226	64	180	-	ABC-type uncharacterized transport system, periplasmic component
Spaf_1409	+	1419726	1421402	32	57	-	Fibronectin-binding protein A
Spaf_1410	-	1421700	1422416	920	628	alsD	alpha-acetolactate decarboxylase
Spaf_1411	-	1422489	1423718	239	266	-	Tetratricopeptide repeat (TPR) family protein
Spaf_1412	-	1423708	1424883	304	306	-	Conserved permease, putative
Spaf_1413	+	1425052	1426062	284	181	-	3-carboxymuconate cyclase, putative
Spaf_1414	+	1426157	1426342	395	213	-	hypothetical protein
Spaf_1415	-	1426446	1427750	3603	4051	-	phosphopyruvate hydratase
Spaf_1416	+	1427961	1428413	827	467	-	hypothetical protein
Spaf_1417	-	1428456	1429571	40	35	glxK	Glycerate kinase, putative
Spaf_1418	-	1429556	1430278	26	32	serB	Phosphoserine phosphatase, putative
Spaf_1419	-	1430340	1432064	1314	1345	ezrA	Cell division regulator, negative regulator of FtsZ septation ring formation
Spaf_1420	-	1432151	1434100	254	421	gyrB	gyrB protein for DNA gyrase subunit B,DNA gyrase
Spaf_1421	-	1434113	1434724	400	486	-	hydrolase, haloacid dehalogenase-like family protein
Spaf_1422	-	1434842	1435393	443	306	thiJ	4-methyl-5(b-hydroxyethyl)-thiazole monophosphate biosynthesis protein
Spaf_1423	-	1435409	1436638	208	188	rodA	Rod shape determining protein
Spaf_1424	-	1436671	1437693	115	149	-	hypothetical protein
Spaf_1426	-	1437656	1440139	119	122	dinG	ATP-dependent DNA helicase; DNA polymerase III, epsilon subunit
Spaf_1427	+	1440228	1440869	208	263	-	Zn-dependent hydrolase, including glyoxylase
Spaf_1428	-	1440939	1441895	898	713	ftsX	Cell division protein FtsX
Spaf_1429	-	1441858	1442550	701	526	ftsE	Cell division protein FtsE, putative
Spaf_1430	-	1442595	1443605	626	465	prfB	peptide chain release factor 2
Spaf_1431	+	1443865	1444722	87	48	-	hypothetical protein
Spaf_1432	-	1444913	1447642	494	413	-	calcium transporter P-type ATPase
Spaf_1433	-	1447809	1448192	384	156	-	hypothetical protein
Spaf_1434	+	1448308	1449618	231	255	-	hypothetical protein
Spaf_1435	+	1449584	1450414	124	198	-	hypothetical protein
Spaf_1436	+	1450418	1451629	193	409	-	peptidoglycan branched peptide synthesis protein
Spaf_1437	+	1451635	1452810	273	414	-	beta-lactam resistance factor
Spaf_1438	-	1453110	1453868	3315	3210	tpiA	triosephosphate isomerase
Spaf_1439	-	1454034	1455248	18457	13181	-	Elongation factor Tu, putative
Spaf_1440	-	1455507	1458332	496	706	-	Phosphoenolpyruvate carboxylase, putative
Spaf_1441	-	1458372	1459613	451	534	ftsW	Cell division protein FtsW, putative
Spaf_1442	+	1459862	1460737	2709	823	-	Lyzozyme M1 (1,4-beta-N-acetylmuramidase)
Spaf_1444	+	1460836	1460931	70	42	-	hypothetical protein
Spaf_1445	+	1460909	1461352	198	65	ebsC	Regulatory protein
Spaf_1446	+	1461333	1461998	339	161	pgaM4	Phosphoglycerate mutase, putative
Spaf_1447	-	1462035	1463525	666	475	lysS	Lysyl-tRNA synthetase
Spaf_1448	-	1463795	1465132	106	416	-	ABC transporter ATP-binding protein
Spaf_1449	-	1465132	1465863	29	104	-	ABC-type antimicrobial peptide transporter, ATPase component
Spaf_1451	-	1465811	1466968	53	150	hlyD	Membrane-fusion protein
Spaf_1452	+	1467148	1468497	130	169	-	glutathione reductase
Spaf_1453	-	1468691	1469422	37	42	-	hypothetical protein
Spaf_1454	-	1469435	1470577	40	44	-	putative methionine synthase
Spaf_1455	-	1470739	1471038	531	161	-	hypothetical protein
Spaf_1456	+	1471030	1471374	313	132	-	hypothetical protein
Spaf_1457	-	1471390	1472676	565	407	-	U32 family peptidase
Spaf_1458	-	1472771	1473700	479	314	-	protease
Spaf_1459	+	1473830	1474123	472	138	-	hypothetical protein
Spaf_1460	+	1474182	1474763	542	206	-	IS200 family transposase
Spaf_1461	-	1475250	1475708	342	460	-	hypothetical protein
Spaf_1462	-	1475723	1476106	317	437	-	hypothetical protein
Spaf_1463	-	1476110	1476892	321	521	-	prolipoprotein diacylglyceryl transferase
Spaf_1464	-	1476889	1477839	379	470	ptsK	HPr kinase/phosphorylase
Spaf_1465	-	1477994	1478251	926	376	-	hypothetical protein
Spaf_1466	-	1478380	1478661	1724	336	-	hypothetical protein
Spaf_1467	-	1479178	1481337	84	88	-	toxin expression - transcriptional accessory protein
Spaf_1468	+	1481483	1481632	101	77	-	hypothetical protein
Spaf_1469	+	1481632	1482537	249	177	-	permease
Spaf_1470	+	1482513	1483349	767	445	-	substrate-binding transport protein
Spaf_1471	+	1483535	1485001	462	440	-	glucose-6-phosphate 1-dehydrogenase
Spaf_1472	-	1485093	1486751	137	186	ftsY	putative signal recognition particle 54
Spaf_1473	-	1486752	1487573	30	51	-	cof family protein
Spaf_1474	-	1487570	1488376	53	81	-	cof family protein
Spaf_1475	-	1488366	1491902	21	32	-	chromosome segregation protein
Spaf_1476	-	1491893	1492657	89	131	-	ribonuclease III
Spaf_1477	-	1492694	1493080	142	182	-	hypothetical protein
Spaf_1478	-	1493199	1494107	234	274	-	metallo-beta-lactamase superfamily protein
Spaf_1479	-	1494016	1495368	192	265	vicK	histidine kinase
Spaf_1480	-	1495361	1496062	116	193	vicR	response regulator
Spaf_1481	-	1496219	1498162	1152	869	thrS	threonyl-tRNA synthetase
Spaf_1482	-	1498516	1499838	355	275	-	glycosyl transferase, group 1
Spaf_1483	-	1499840	1500916	192	172	-	glycosyl transferase
Spaf_1484	-	1500980	1502020	1499	2588	ccpA	catabolite control protein A
Spaf_1485	+	1502145	1503227	1036	993	pepQ	proline dipeptidase
Spaf_1486	+	1503363	1503893	2	3	-	transposase
Spaf_1487	+	1504004	1504726	0	0	-	integrase core subunit
Spaf_1488	+	1505280	1507076	320	387	-	R5 protein
Spaf_1489	-	1507324	1507821	2030	809	-	hypothetical protein
Spaf_1490	-	1507886	1508728	82	92	-	hypothetical protein
Spaf_1491	-	1509194	1511917	19	64	-	ABC transporter permease protein
Spaf_1492	-	1511931	1512632	15	44	-	ABC transporter ATP-binding protein
Spaf_1493	+	1512733	1514151	247	113	-	putative manganese transporter
Spaf_1494	-	1514431	1514967	19	9	-	IS200 family transposase
Spaf_1495	+	1515213	1515791	107	47	-	TetR family regulatory protein
Spaf_1496	-	1515947	1516846	84	92	tehB	Tellurite resistance protein TehB family protein
Spaf_1497	-	1517039	1518661	29	206	-	abpB-like dipeptidase lipoprotein
Spaf_1498	-	1518836	1519303	285	107	smpB	SsrA-binding protein
Spaf_1499	-	1519266	1521626	111	98	-	ribonuclease R
Spaf_1500	-	1521726	1521965	4341	2324	secG	preprotein translocase subunit SecG
Spaf_1501	-	1522140	1523267	345	371	-	multi-drug resistance efflux pump
Spaf_1502	-	1523356	1523952	250	229	coaE	dephospho-CoA kinase
Spaf_1503	-	1523953	1524819	222	245	mutM	formamidopyrimidine-DNA glycosylase
Spaf_1504	-	1524826	1525725	360	289	-	Era-like GTP-binding protein
Spaf_1505	-	1525755	1526153	317	329	dgkA	diacylglycerol kinase
Spaf_1506	-	1526134	1526640	409	491	-	hypothetical protein
Spaf_1507	-	1527036	1528814	470	300	msbA	putative ABC transporter
Spaf_1508	-	1528774	1530498	200	200	-	ABC-type multidrug transport system, ATPase and permease component
Spaf_1509	-	1531014	1531583	152	63	-	acetyltransferase
Spaf_1510	+	1531706	1532896	298	243	-	alanine dehydrogenase
Spaf_1511	-	1532944	1533936	1215	930	phoH	phoH-like protein
Spaf_1513	-	1534016	1534231	626	564	-	hypothetical protein
Spaf_1514	-	1534242	1535096	523	634	-	hypothetical protein
Spaf_1515	+	1535095	1535199	0	5	-	hypothetical protein
Spaf_1516	-	1535196	1535753	580	583	-	ribosome recycling factor
Spaf_1517	-	1535773	1536504	504	367	pyrH	uridylate kinase
Spaf_1518	-	1536668	1537357	3493	1563	rplA	50S ribosomal protein L1
Spaf_1520	-	1537455	1537880	6283	2833	rplK	50S ribosomal protein L11
Spaf_1521	+	1538041	1538385	366	111	-	hypothetical protein
Spaf_1522	-	1538685	1541015	66	73	yfgQ	cation-transporting ATPase yfgQ
Spaf_1523	-	1541012	1541398	18	32	-	glyoxylase family protein
Spaf_1524	-	1541465	1543909	194	160	ftsK2	DNA segregation ATPase FtsK
Spaf_1525	-	1543978	1544481	67	49	-	hypothetical protein
Spaf_1526	-	1544474	1545406	33	37	-	hypothetical protein
Spaf_1527	-	1545410	1546672	59	53	-	hypothetical protein
Spaf_1528	+	1546850	1547713	1758	735	ppiA	peptidyl-prolyl cis-trans isomerase, cyclophilin-type
Spaf_1529	-	1547747	1549288	190	142	-	uncharacterized ABC transporter ATP-binding protein
Spaf_1530	-	1549652	1550014	413	459	-	Arsenate reductase family protein
Spaf_1531	-	1550011	1550502	523	385	-	putative methylated-DNA--protein-cysteine S-methyltransferase
Spaf_1532	-	1550486	1551067	132	166	-	histone acetyltransferase HPA2-like acetyltransferase
Spaf_1533	-	1551085	1551942	68	105	-	tetrapyrrole methylase family protein
Spaf_1534	-	1551945	1552265	27	81	yabA	intiation-control protein
Spaf_1535	-	1552275	1553168	36	68	holB	DNA polymerase III subunit delta
Spaf_1536	-	1553165	1553803	56	91	-	thymidylate kinase
Spaf_1537	+	1553953	1554840	364	189	-	hypothetical protein
Spaf_1538	-	1555128	1555889	637	560	acuB	acetoin utilization putative/CBS domain-containing protein
Spaf_1539	-	1555941	1556651	259	153	livF	branched-chain amino acid transport ATP-binding protein
Spaf_1540	-	1556651	1557415	212	120	livG	branched-chain amino acid transport protein
Spaf_1541	-	1557415	1558362	145	102	livM	branched-chain amino acid transport system permease protein
Spaf_1542	-	1558366	1559256	94	72	livH	ABC transporter membrane-spanning permease-branched chain amino acid transport
Spaf_1543	-	1559317	1560474	525	284	livK	branched-chain amino acid transport protein
Spaf_1544	-	1560583	1560861	1214	407	-	hypothetical protein
Spaf_1545	-	1560983	1561573	6444	4627	clpP	ATP-dependent Clp protease proteolytic subunit
Spaf_1546	-	1561703	1562332	1139	962	-	uracil phosphoribosyltransferase
Spaf_1547	-	1562553	1565231	318	325	mgtA	magnesium-translocating P-type ATPase
Spaf_1548	-	1565614	1566777	43	75	patB	aminotransferase
Spaf_1549	-	1566785	1567882	56	65	metB	cystathionine gamma-synthase
Spaf_1550	-	1568174	1569907	888	484	-	polysaccharide transporter
Spaf_1551	+	1569890	1571335	156	122	murE2	UDP-N-acetylmuramoylalanyl-D-glutamate--2,6-dia minopimelate ligase
Spaf_1552	-	1571371	1572021	263	247	-	hypothetical protein
Spaf_1553	-	1572005	1572517	254	281	-	hypothetical protein
Spaf_1554	-	1572581	1573420	2437	2136	-	manganese-dependent inorganic pyrophosphatase
Spaf_1555	-	1573639	1574433	2321	2432	pflA2	Pyruvate formate-lyase 3
Spaf_1556	+	1574502	1574651	0	0	-	hypothetical protein
Spaf_1557	-	1574648	1577023	13	103	-	extracellular nuclease, putative
Spaf_1558	-	1577090	1578760	848	36	treC	putative trehalose-6-phosphate hydrolase
Spaf_1559	-	1578767	1580752	449	25	treB	pts system, trehalose-specific IIBC component
Spaf_1560	+	1580924	1581634	31	39	treR	GntR family transcriptional regulator
Spaf_1561	-	1582273	1583076	193	81	-	ABC transporter ATP-binding protein
Spaf_1562	-	1583086	1583979	127	67	-	transport system permease protein
Spaf_1564	-	1583990	1584967	130	84	-	hypothetical protein
Spaf_1565	-	1585375	1586724	419	294	tlyC	hemolysin
Spaf_1566	-	1586708	1586866	0	3	-	hypothetical protein
Spaf_1567	-	1587342	1588826	467	390	-	M protein trans-acting positive transcriptional regulator
Spaf_1568	-	1588949	1590076	893	704	-	permease
Spaf_1569	+	1590151	1590963	148	48	-	ABC transporter ATP binding protein
Spaf_1570	-	1591015	1593813	94	295	-	cell wall surface anchor family protein
Spaf_1571	+	1594151	1594969	2	10	-	degenerate transposase
Spaf_1572	+	1594966	1595493	1	3	-	hypothetical protein
Spaf_1573	-	1595532	1600460	354	536	-	LPXTG cell wall surface protein
Spaf_1575	-	1600989	1603043	194	187	-	sodium/hydrogen exchanger family protein
Spaf_1576	-	1603056	1603310	88	71	-	hypothetical protein
Spaf_1577	-	1603303	1603860	146	123	-	putative rRNA methylase
Spaf_1578	-	1603844	1604842	191	149	-	hypothetical protein
Spaf_1579	-	1604857	1605507	1677	245	-	PAP2 family protein
Spaf_1580	-	1605497	1606069	3995	707	-	hypothetical protein
Spaf_1581	-	1606588	1607130	319	192	cspR	SpoU rRNA methylase family protein
Spaf_1582	+	1607377	1608819	274	286	trkA	potassium transporter peripheral membrane component
Spaf_1583	+	1608825	1610264	219	227	trkH	Trk family potassium uptake protein
Spaf_1584	-	1610338	1610580	412	246	-	hypothetical protein
Spaf_1585	-	1610577	1611308	285	270	rluB	ribosomal large subunit pseudouridine synthase B
Spaf_1586	-	1611298	1611873	127	150	scpB	segregation and condensation protein B
Spaf_1587	-	1611851	1612570	148	213	scpA	segregation and condensation protein A
Spaf_1588	-	1612570	1613301	115	131	-	site-specific tyrosine recombinase XerD-like protein
Spaf_1589	-	1613298	1613759	156	273	-	hypothetical protein
Spaf_1590	-	1613756	1614277	240	327	-	phosphodiesterase
Spaf_1591	-	1614253	1615269	103	157	-	putative deoxyribonucleotide triphosphate pyrophosphatase
Spaf_1592	-	1615227	1616036	163	131	murI	glutamate racemase
Spaf_1593	-	1616099	1616344	606	271	-	hypothetical protein
Spaf_1594	-	1616400	1617650	177	175	lysA	diaminopimelate decarboxylase
Spaf_1595	-	1617746	1618432	6611	3008	-	integral membrane protein, receptor
Spaf_1596	-	1618461	1618952	539	273	-	HD superfamily metal-dependent phosphohydrolase
Spaf_1598	-	1619035	1619817	368	252	spoU	SpoU rRNA methylase family protein
Spaf_1599	+	1619816	1620133	70	91	acyP	acylphosphatase
Spaf_1600	+	1620211	1621128	2566	797	-	OxaA-like protein precursor
Spaf_1601	+	1621499	1622701	6	29	-	transposase
Spaf_1602	-	1622912	1623442	1170	563	greA	transcription elongation factor GreA
Spaf_1603	-	1623452	1624969	780	500	-	aminodeoxychorismate lyase
Spaf_1604	-	1625045	1625554	39	65	-	hypothetical protein
Spaf_1605	-	1625564	1625980	75	87	-	putative acetyltransferase
Spaf_1606	-	1626062	1627396	1287	862	murC	UDP-N-acetylmuramate--alanine ligase
Spaf_1607	-	1627406	1628080	325	250	-	hypothetical protein
Spaf_1608	-	1628112	1631219	122	154	-	Snf2 family protein, putative
Spaf_1609	-	1631784	1633094	514	588	engA	GTP-binding protein EngA
Spaf_1610	-	1633152	1633940	326	344	-	nitroreductase family protein
Spaf_1611	-	1633862	1634761	146	228	dnaI	primosomal protein DnaI
Spaf_1612	-	1634762	1635940	103	168	dnaB	replication initiation and membrane attachment protein
Spaf_1613	-	1635941	1636414	199	242	nrdR	transcriptional regulator NrdR
Spaf_1614	-	1636577	1637428	907	627	-	hypothetical protein
Spaf_1615	-	1637475	1639670	1419	1328	ptsG	PTS system, IIBC component
Spaf_1617	-	1639905	1640603	4126	3482	-	two-component response transcriptional regulator
Spaf_1618	-	1640613	1642088	1825	1733	-	6-phosphogluconate dehydrogenase
Spaf_1619	-	1642207	1643685	92	103	-	flotillin-like protein
Spaf_1620	-	1643810	1644409	569	323	-	hypothetical protein
Spaf_1621	+	1644438	1644830	118	92	-	hypothetical protein
Spaf_1622	+	1644827	1645687	286	129	rggD	putative transcriptional regulator
Spaf_1623	+	1645798	1645974	44	32	-	hypothetical protein
Spaf_1625	+	1645971	1647188	47	35	-	putative permease
Spaf_1626	-	1647488	1648384	1649	989	htpX	heat shock protein HtpX
Spaf_1627	-	1648386	1648946	1990	1255	lemA2	LemA family protein
Spaf_1628	+	1649017	1649730	208	100	gidB	glucose-inhibited division protein B
Spaf_1630	-	1649946	1650848	157	75	-	ribokinase
Spaf_1632	-	1650932	1651684	535	392	-	NADP-dependent L-serine
Spaf_1633	-	1651689	1652519	174	135	cbiQ	cobalt transport family protein
Spaf_1634	-	1652491	1654194	159	124	cbiO	ABC-type cobalt transport system, ATPase component
Spaf_1635	-	1654195	1654986	133	121	-	phosphorylase Pnp/Udp family protein
Spaf_1636	-	1655126	1656031	416	678	-	hypothetical protein
Spaf_1637	-	1656131	1657114	350	452	-	hypothetical protein
Spaf_1638	-	1657265	1657543	150	99	-	hypothetical protein
Spaf_1639	-	1657547	1657777	145	96	-	hypothetical protein
Spaf_1640	-	1657767	1658249	289	231	-	hypothetical protein
Spaf_1641	-	1658277	1658510	240	137	-	DNA-binding protein
Spaf_1642	-	1658765	1659316	997	543	-	hypothetical protein
Spaf_1643	-	1659331	1660179	766	377	-	hypothetical protein
Spaf_1644	-	1660169	1660765	351	243	-	hypothetical protein
Spaf_1645	-	1660778	1661470	347	265	metI	putative ABC transporter system permease protein
Spaf_1646	-	1661467	1662534	215	211	metN	ABC-type metal ion transport system, ATPase component
Spaf_1647	-	1662527	1663900	103	139	dapE	acetylornithine deacetylase
Spaf_1648	-	1663973	1664836	975	497	metQ	putative lipoprotein transporter
Spaf_1649	-	1664861	1665688	521	358	-	L-cystine ABC transporter, substrate-binding component
Spaf_1650	-	1665809	1666954	39	38	-	metal-dependent amidase/aminoacylase/carboxypeptidase
Spaf_1651	-	1667100	1668194	30	20	-	putative lipoprotein
Spaf_1653	-	1668343	1669254	252	122	-	membrane protein
Spaf_1654	-	1669350	1670393	1557	3270	-	L-iditol 2-dehydrogenase
Spaf_1655	-	1670520	1670936	150	276	-	hypothetical protein
Spaf_1656	-	1671037	1672479	162	262	gatB2	aspartyl/glutamyl-tRNA amidotransferase subunit B
Spaf_1657	-	1672479	1673945	221	267	gatA2	aspartyl/glutamyl-tRNA amidotransferase subunit A
Spaf_1658	-	1673945	1674247	126	98	gatC2	aspartyl/glutamyl-tRNA amidotransferase subunit C
Spaf_1659	-	1674380	1674952	968	631	-	isochorismitase family protein, putative
Spaf_1660	-	1674952	1675740	783	551	codY	transcriptional repressor CodY
Spaf_1661	-	1675929	1677143	946	920	-	putative aminotransferase
Spaf_1662	+	1677353	1677805	651	777	-	universal stress protein
Spaf_1663	-	1678556	1679956	188	152	-	Cof family protein, putative
Spaf_1664	+	1680019	1680981	165	153	ansA	asparaginase
Spaf_1665	-	1681180	1683195	68	85	recG	ATP-dependent DNA helicase recG, transcription-repair coupling factor
Spaf_1666	-	1683256	1684368	116	173	-	alanine racemase
Spaf_1667	-	1684365	1684721	35	54	acpS	4'-phosphopantetheinyl transferase
Spaf_1668	-	1684808	1685836	536	593	aroF	putative phospho-2-dehydro-3-deoxyheptonate aldolase 1
Spaf_1670	-	1685888	1688404	294	452	secA	preprotein translocase subunit SecA
Spaf_1672	-	1688752	1690596	1271	336	-	transport protein
Spaf_1674	-	1690971	1691711	34	83	merR	MerR family transcriptional regulator
Spaf_1675	-	1691840	1692820	80	319	manA	mannose-6-phosphate isomerase
Spaf_1676	+	1692882	1694039	170	93	-	Iron-sulfur cluster-binding protein
Spaf_1677	-	1694062	1694688	945	678	-	hypothetical protein
Spaf_1679	-	1694772	1695308	524	364	-	putative PAP2 superfamily membrane protein
Spaf_1680	-	1695508	1695963	103	92	-	peptide deformylase
Spaf_1681	-	1696014	1696913	393	238	scrK	fructokinase
Spaf_1682	-	1697073	1699085	28	53	scrA	phosphotransferase system IIC component
Spaf_1683	-	1699247	1699411	6	4	-	hypothetical protein
Spaf_1684	+	1699464	1700918	48	73	scrB	sucrose-6-phosphate hydrolase
Spaf_1685	+	1700893	1701864	27	58	scrR	sucrose operon repressor
Spaf_1686	-	1701936	1702382	5325	4700	nusB	transcription antitermination protein NusB
Spaf_1687	-	1702360	1702749	3805	2103	-	hypothetical protein
Spaf_1688	-	1702786	1703346	4504	4186	-	elongation factor P (EF-P)
Spaf_1690	-	1703637	1704704	116	270	pepP	peptidase M24 family protein
Spaf_1691	-	1704701	1707526	73	118	-	excinuclease ABC, A subunit
Spaf_1692	+	1707615	1708592	400	192	-	CorA-like Mg2+ transporter protein
Spaf_1694	+	1708621	1709298	497	287	-	hypothetical protein
Spaf_1695	-	1709458	1711893	211	491	-	putative type I RM modification enzyme
Spaf_1696	-	1711894	1712034	135	212	-	hypothetical protein
Spaf_1697	+	1712177	1713091	73	126	-	hypothetical protein
Spaf_1698	+	1713575	1713859	193	228	-	hypothetical protein
Spaf_1699	+	1713852	1714409	154	158	-	hypothetical protein
Spaf_1700	-	1714412	1715005	419	327	-	acetyltransferase
Spaf_1701	-	1715264	1715503	16285	10368	rpsR	30S ribosomal protein S18
Spaf_1703	-	1715545	1716042	18433	5152	-	single-strand DNA-binding protein
Spaf_1704	-	1716063	1716398	20517	13307	rpsF	30S ribosomal protein S6
Spaf_1705	+	1716653	1717705	318	62	-	glycosyltransferase
Spaf_1706	+	1717692	1718594	446	60	-	hypothetical protein
Spaf_1707	+	1718569	1718985	657	105	-	hypothetical protein
Spaf_1708	-	1719184	1719636	93	103	-	putative lipoprotein
Spaf_1709	-	1719701	1719799	0	0	-	hypothetical protein
Spaf_1710	-	1719889	1724388	2	29	-	serine protease subtilase family LPXTG cell wall surface protein
Spaf_1711	-	1724474	1728862	1	13	-	serine protease subtilase family LPXTG cell wall surface protein
Spaf_1712	-	1729109	1731226	75	220	-	putative 5'-nucleotidase
Spaf_1713	-	1731606	1733990	2822	1888	-	putative phosphoketolase
Spaf_1714	+	1734039	1734167	0	1	-	hypothetical protein
Spaf_1715	-	1734281	1735537	70	183	hutI	imidazolonepropionase
Spaf_1716	+	1735662	1737758	14	176	hutU	urocanate hydratase
Spaf_1717	+	1737841	1738740	6	46	-	glutamate formiminotransferase
Spaf_1718	+	1738753	1739382	3	10	-	serine cycle enzyme
Spaf_1719	+	1739414	1741087	6	40	-	formate--tetrahydrofolate ligase
Spaf_1720	+	1741103	1741681	4	20	-	hypothetical protein
Spaf_1721	+	1741703	1743046	7	26	adiC	cationic amino acid transporter, putative
Spaf_1722	+	1743262	1744803	7	44	hutH	histidine ammonia-lyase
Spaf_1723	+	1744887	1745879	185	103	hutG	formimidoylglutamase
Spaf_1724	-	1746023	1749031	68	354	-	putative regulatory protein
Spaf_1725	-	1749092	1749967	17	31	metF	5,10-methylenetetrahydrofolate reductase
Spaf_1726	-	1750080	1752365	10	30	metE	5-methyltetrahydropteroyltriglutamate--homocysteine methyltransferase
Spaf_1727	-	1752646	1754082	104	219	dexB	glucan 1,6-alpha-glucosidase
Spaf_1728	+	1754205	1754303	0	1	-	hypothetical protein
Spaf_1730	-	1754322	1754603	3	28	-	family 31 glycosyl hydrolase
Spaf_1731	-	1754687	1756552	9	44	-	family 31 glycosyl hydrolase
Spaf_1732	-	1756700	1757251	174	56	-	hypothetical protein
Spaf_1733	-	1757580	1758245	629	598	trkA2	Trk transporter NAD+ binding protein-K+ transport
Spaf_1735	-	1758255	1759637	420	372	trkH2	Trk transporter membrane-spanning protein-K+ transport
Spaf_1736	-	1759669	1760094	132	81	-	phosphorylase Pnp
Spaf_1737	-	1760082	1760432	127	96	-	phosphorylase family protein
Spaf_1738	+	1760681	1760794	0	2	-	hypothetical protein
Spaf_1739	-	1760429	1760701	125	81	-	acetyltransferase
Spaf_1740	-	1760813	1760998	97	39	-	acetyltransferase
Spaf_1741	+	1761177	1761920	319	223	-	DeoR family transcriptional regulator
Spaf_1742	+	1761932	1762741	375	431	-	hypothetical protein
Spaf_1743	-	1763089	1763949	5	14	-	hypothetical protein
Spaf_1745	-	1764034	1765005	8	32	-	hypothetical protein
Spaf_1746	+	1765119	1765982	56	113	-	LysR family regulatory protein
Spaf_1747	-	1766159	1767196	371	252	-	alcohol dehydrogenase, zinc-containing
Spaf_1748	-	1767286	1768380	18	65	hemH	ferrochelatase
Spaf_1749	-	1768494	1769459	91	52	-	cation efflux protein
Spaf_1750	+	1769494	1770069	287	159	-	TetR family transcriptional regulator
Spaf_1751	+	1770109	1770441	7	22	-	sgaT,ascorbate-specific PTS system enzyme IIC
Spaf_1752	-	1770490	1771428	539	164	-	ABC transporter permease protein, putative malate permease
Spaf_1753	-	1771559	1772044	25	54	-	nicotinamide mononucleotide transporter
Spaf_1755	+	1772640	1772894	0	4	hsdD	HsdD protein
Spaf_1756	+	1772870	1773043	0	2	hsdD2	HsdD protein
Spaf_1758	+	1773058	1773186	0	4	-	hypothetical protein
Spaf_1759	-	1773268	1774068	114	123	cbiO2	cobalt transport ATP-binding protein
Spaf_1760	-	1774055	1774900	64	92	-	ABC transporter ATP-binding protein
Spaf_1761	-	1774867	1775661	83	123	-	cobalt ABC transporter permease
Spaf_1762	+	1775643	1775777	0	20	-	hypothetical protein
Spaf_1763	-	1775658	1776260	74	122	-	hypothetical protein
Spaf_1764	-	1776546	1777571	43	28	-	alanine racemase Alr
Spaf_1765	+	1777690	1779417	51	81	pabB	chorismate binding enzyme
Spaf_1766	+	1779417	1780031	27	56	-	hypothetical protein
Spaf_1767	+	1780455	1780571	4	6	-	hypothetical protein
Spaf_1768	+	1780564	1781445	25	57	-	ABC-type multidrug transport system
Spaf_1769	+	1781500	1782252	30	76	-	hypothetical protein
Spaf_1770	-	1782273	1783160	214	121	-	putative histidine kinase
Spaf_1771	-	1783160	1783849	133	75	-	putative response regulator
Spaf_1772	-	1783986	1785425	79	102	bglA	6-phospho-beta-glucosidase
Spaf_1773	-	1785577	1786584	20	30	-	hypothetical protein
Spaf_1774	-	1786646	1789060	8	16	-	beta-galactosidase
Spaf_1775	-	1789201	1790583	84	60	-	glucuronide permease
Spaf_1776	-	1790841	1791845	49	34	-	response regulator
Spaf_1777	+	1791984	1793678	9	35	-	beta-hexosamidase a, glycoside hydrolase family 3
Spaf_1778	+	1793709	1796510	17	28	-	alfa-L-rhamnosidase
Spaf_1779	+	1796562	1797227	9	14	-	HAD-superfamily hydrolase, subfamily IA, variant 3 family protein
Spaf_1780	+	1797244	1798776	24	33	-	beta-xylosidase
Spaf_1781	-	1799113	1800264	7	11	-	alcohol dehydrogenase, iron-containing
Spaf_1782	-	1800415	1801239	1	16	rhaD	rhamnulose-1-phosphate aldolase
Spaf_1783	-	1801283	1802548	1	12	rhaA	L-rhamnose isomerase
Spaf_1784	-	1802561	1804006	1	4	-	rhamnulokinase (rhamnulose kinase)
Spaf_1785	+	1804105	1805070	4	14	-	DNA-binding response regulator
Spaf_1787	-	1806126	1806473	35	256	-	hypothetical protein
Spaf_1788	-	1806533	1808308	849	4964	poxL	pyruvate oxidase
Spaf_1789	-	1808830	1811073	35	48	copA2	copper-translocating P-type ATPase
Spaf_1790	-	1811063	1811434	18	36	-	copper -translocating P-type ATPase
Spaf_1791	-	1811453	1811863	29	29	-	COPAB ATPases metal-fist type repressor
Spaf_1792	-	1811990	1812622	61	69	-	hypothetical protein
Spaf_1793	-	1812623	1813495	40	44	-	cof family protein
Spaf_1794	-	1813601	1814239	1	9	-	hydrolase
Spaf_1795	-	1814363	1815079	83	127	-	membrane protein
Spaf_1796	-	1815103	1816767	93	115	mutS	DNA mismatch repair protein MutS, putative
Spaf_1797	-	1816771	1818114	38	48	pgsA	cell wall polysaccharide biosynthesis protein
Spaf_1798	-	1818477	1819412	273	436	msrB	peptide methionine sulfoxide reductase msrA/msrB
Spaf_1799	-	1819686	1820042	184	172	-	superfamily I DNA/RNA helicase
Spaf_1800	-	1820320	1821255	370	283	pyrD3	putative dihydroorotate dehydrogenase
Spaf_1801	+	1821555	1822901	2020	596	gdhA	glutamate dehydrogenase
Spaf_1802	-	1822902	1823057	7	4	-	hypothetical protein
Spaf_1803	+	1823183	1823500	297	184	-	hypothetical protein
Spaf_1804	-	1823568	1824338	179	131	-	hypothetical protein
Spaf_1805	-	1824347	1825288	172	146	-	hypothetical protein
Spaf_1806	-	1825493	1826341	797	240	-	small-conductance mechanosensitive efflux channel
Spaf_1807	+	1826419	1827696	181	75	sstT	serine/threonine transporter SstT
Spaf_1808	-	1827750	1829081	370	76	-	putative sodium/amino acid (alanine) symporter
Spaf_1809	-	1829407	1830825	288	317	pepD	dipeptidase
Spaf_1810	-	1831265	1833604	136	104	mutS2	DNA mismatch repair protein
Spaf_1811	-	1833678	1834232	825	448	-	hypothetical protein
Spaf_1812	-	1834243	1834542	1446	872	-	hypothetical protein
Spaf_1813	+	1834664	1835569	881	366	rnhC	ribonuclease HIII
Spaf_1814	+	1835573	1836223	1451	619	lepB2	Signal peptidase I
Spaf_1815	+	1836255	1838723	120	123	recD	helicase
Spaf_1816	-	1838955	1840061	219	147	dinB	DNA polymerase IV
Spaf_1817	+	1840322	1842637	1585	7411	pflD2	Formate acetyltransferase 3
Spaf_1818	+	1842803	1842916	282	954	-	hypothetical protein
Spaf_1819	+	1843054	1843812	316	109	-	hypothetical protein
Spaf_1820	+	1843817	1844284	271	105	-	hypothetical protein
Spaf_1821	+	1844809	1845981	294	133	pksG	hydroxymethylglutaryl-CoA synthase, putative
Spaf_1822	+	1845981	1847243	558	271	hmg1	hydroxymethylglutaryl-CoA reductase, degradative
Spaf_1823	-	1847580	1848404	96	248	-	hypothetical protein
Spaf_1824	-	1848397	1850058	87	289	-	dipeptidase
Spaf_1825	-	1850495	1851499	123	154	-	isopentenyl pyrophosphate isomerase
Spaf_1826	-	1851496	1852551	86	173	mvaK1	phosphomevalonate kinase
Spaf_1827	-	1852493	1853443	33	58	mvaD	diphosphomevalonate decarboxylase
Spaf_1828	-	1853425	1854309	40	31	mvaK2	mevalonate kinase
Spaf_1829	-	1854452	1855480	320	204	-	hypothetical protein
Spaf_1831	-	1855404	1856183	575	354	-	C3-degrading proteinase
Spaf_1832	-	1856279	1857574	814	360	-	hypothetical protein
Spaf_1833	+	1857660	1859948	109	115	pepX	Xaa-Pro dipeptidyl-peptidase
Spaf_1834	+	1860053	1860547	1295	518	-	hypothetical protein
Spaf_1835	+	1860601	1861194	417	139	dnaQ	DNA polymerase III subunit epsilon
Spaf_1836	-	1861401	1861700	496	377	-	hypothetical protein
Spaf_1837	-	1861779	1862930	640	731	xerC	phage integrase
Spaf_1838	-	1862932	1863180	39	65	-	hyptothetic protein
Spaf_1839	-	1863193	1864305	61	104	-	immunogenic secreted protein
Spaf_1840	-	1864322	1864546	24	48	-	hypothetic protein
Spaf_1841	-	1864548	1866431	85	149	-	transmembrane regions protein
Spaf_1842	-	1866443	1868986	52	107	-	DNA segregation ATPase
Spaf_1843	-	1868961	1869371	21	70	-	transmembrane regions protein
Spaf_1844	-	1869374	1869598	27	56	-	transmembrane regions protein
Spaf_1845	-	1869608	1870603	42	98	-	transmembrane regions protein
Spaf_1846	-	1870615	1871196	59	116	-	Signal peptide protein
Spaf_1847	-	1871174	1871407	57	75	-	hypothetical protein
Spaf_1848	-	1871422	1872654	114	187	-	Cro/CI family transcriptional regulator
Spaf_1849	-	1872861	1874549	157	282	-	DNA segregation ATPase
Spaf_1850	-	1874563	1875024	196	199	-	putative cytoplasmic protein
Spaf_1851	-	1875046	1875342	200	220	-	putative cytoplasmic protein
Spaf_1852	-	1875377	1875559	224	207	-	hypothetical protein
Spaf_1853	+	1876206	1876553	83	105	-	Cro/CI family transcriptional regulator
Spaf_1854	+	1876611	1877027	59	73	-	pyridox oxidase
Spaf_1855	+	1877057	1877296	79	107	-	hypothetical protein
Spaf_1856	+	1877280	1878785	69	66	-	hypothetical protein
Spaf_1857	+	1878897	1879757	14	18	-	putative transcriptional regulator
Spaf_1858	+	1879763	1880452	15	22	-	putative transcriptional regulator
Spaf_1859	+	1881599	1881886	697	2076	-	bacteriocin protein
Spaf_1861	+	1881938	1884031	157	1033	-	amino acid ABC transporter
Spaf_1862	+	1884028	1884663	49	630	-	amino acid ABC transporter, ATP-binding protein
Spaf_1863	+	1885026	1885286	3	8	-	putative lipoprotein
Spaf_1864	-	1886082	1886312	70	75	-	hypothetical protein
Spaf_1865	-	1888080	1888250	32	54	-	putative secreted protein
Spaf_1866	+	1888442	1889305	290	286	-	transcriptional activator
Spaf_1867	+	1889865	1891148	36	41	-	hypothetical protein
Spaf_1868	-	1891271	1891882	488	525	-	hypothetical protein
Spaf_1869	-	1891875	1892063	201	185	-	hypothetical protein
Spaf_1870	-	1892568	1894109	327	365	-	ABC transporter
Spaf_1871	-	1894102	1895313	167	197	-	hypothetical protein
Spaf_1872	-	1895359	1895475	568	538	-	hypothetical protein
Spaf_1873	-	1895545	1896405	28	43	mutR2	MutR family transcriptional regulator
Spaf_1874	-	1897493	1898080	669	582	-	hypothetical protein
Spaf_1875	-	1899026	1899754	479	159	-	hypothetical protein
Spaf_1876	-	1899714	1900100	295	114	cidA	murein hydrolase exporter
Spaf_1877	+	1900331	1901503	93	89	-	hypothetical protein
Spaf_1878	+	1901577	1902497	928	559	glpF	glycerol uptake facilitator protein
Spaf_1879	-	1902542	1903204	539	525	-	putative lipoprotein
Spaf_1880	-	1903307	1903651	99	97	-	hypothetical protein
Spaf_1881	-	1903620	1904315	147	95	-	transport protein-like protein
Spaf_1882	-	1904426	1905010	21	36	-	putative lipoprotein
Spaf_1884	-	1905017	1905685	13	20	-	hypothetical protein
Spaf_1885	-	1905740	1906696	5	15	-	hypothetical protein
Spaf_1886	-	1906844	1907854	639	478	-	putative glycoprotease
Spaf_1887	-	1907844	1908281	155	98	rimI	acetyltransferase (GNAT) family protein
Spaf_1888	-	1908278	1908961	240	210	-	hypothetical protein
Spaf_1889	+	1909254	1909484	1025	372	-	hypothetical protein
Spaf_1890	+	1909488	1911170	1976	803	-	metallo-beta-lactamase superfamily hydrolase
Spaf_1891	-	1911422	1912768	2319	534	glnA	putative glutamine synthetase
Spaf_1892	-	1912808	1913167	1063	398	glnR	MerR family transcriptional regulator
Spaf_1893	-	1913235	1913774	437	143	-	hypothetical protein
Spaf_1894	-	1914038	1915237	1608	2763	-	phosphoglycerate kinase
Spaf_1895	+	1915378	1916085	39	36	-	hypothetical protein
Spaf_1897	-	1916180	1921024	2	21	-	glycosyl hydrolase family LPXTG cell wall surface protein
Spaf_1898	-	1921177	1922214	18246	20564	gapA	glyceraldehyde-3-phosphate dehydrogenase
Spaf_1899	-	1922476	1924557	3574	4633	fusA	elongation factor G
Spaf_1900	-	1924830	1925300	4842	4117	rpsG	30S ribosomal protein S7
Spaf_1901	-	1925320	1925733	2660	2391	rpsL	30S ribosomal protein S12
Spaf_1902	-	1925940	1926476	705	582	-	hypothetical protein
Spaf_1903	-	1926500	1927315	660	599	purR	purine operon repressor
Spaf_1904	-	1927448	1928410	408	429	-	CMP-binding-factor 1, putative
Spaf_1906	-	1928382	1929674	261	352	rmuC	DNA recombination protein RmuC
Spaf_1907	-	1929634	1930266	83	88	-	thiamine pyrophosphokinase
Spaf_1908	-	1930259	1930918	93	73	-	Pentose-5-phosphate-3-epimerase
Spaf_1909	-	1930933	1931994	95	75	rsgA	putative GTPase EngC
Spaf_1910	-	1931978	1932076	2	21	-	hypothetical protein
Spaf_1911	+	1932088	1933104	17	162	-	protease
Spaf_1912	-	1933346	1934221	364	202	ksgA	dimethyladenosine transferase
Spaf_1914	-	1934385	1934870	169	127	rnmV	primase-related protein
Spaf_1915	-	1934836	1935684	66	71	tatD	TatD family hydrolasease
Spaf_1916	-	1935732	1935866	5950	1419	-	50S ribosomal protein L34
Spaf_1917	-	1936014	1936688	205	143	-	hypothetical protein
Spaf_1918	-	1936723	1937670	321	251	-	hypothetical protein
Spaf_1919	-	1937686	1938525	245	246	-	membrane protein (preprotein translocase) oxaA 1 precursor
Spaf_1920	-	1938503	1938844	235	199	rnpA	ribonuclease P
Spaf_1921	-	1938923	1939627	646	230	-	hypothetical protein
Spaf_1922	-	1939686	1940591	193	177	-	exfoliative toxin, putative
Spaf_1923	+	1940974	1941171	5	90	-	transposase
Spaf_1924	-	1941476	1942795	201	485	gtf2	glycosyltransferase; required for Fap1,gtf2
Spaf_1925	-	1942788	1944302	92	321	gtf1	glycosyltransferase; required for Fap1,gtf1
Spaf_1926	-	1944312	1946708	89	318	secA2	preprotein translocase subunit SecA2
Spaf_1927	-	1946716	1947249	118	363	gap3	glycosylation associated protein; mature Fap1 export and glycosylation,gap3
Spaf_1928	-	1947259	1948842	100	305	gap2	glycosylation associated protein; mature Fap1 export and glycosylation,gap2
Spaf_1929	-	1948856	1950433	96	249	gap1	glycosylation associated protein; mature Fap1 export and glycosylation,gap1
Spaf_1930	-	1950447	1951709	180	297	secY2	preprotein translocase subunit SecY2
Spaf_1931	-	1951817	1959598	1165	3303	fap1	fimbriae-associated protein Fap1 (fap1)
Spaf_1932	-	1960264	1961145	425	862	galT2	putative glycosyltransferase (galT2)
Spaf_1933	-	1961145	1962893	128	348	galT1	putative glycosyltransferase (galT1)
Spaf_1934	-	1962906	1963898	105	346	nss	nucleotide sugar synthetase-like protein (nss)
Spaf_1935	-	1963916	1964809	109	277	gly	putative glycosyltransferase (gly)
Spaf_1936	-	1965235	1966692	1067	515	gltX1	glutamyl-tRNA synthetase
Spaf_1937	-	1966866	1967678	366	254	estA	esterase
Spaf_1938	-	1967719	1969380	287	120	-	metallo-beta-lactamase family protein
Spaf_1939	-	1969585	1970214	2791	1688	-	hypothetical protein
Spaf_1940	-	1971150	1971914	429	399	-	ABC transporter ATP-binding protein
Spaf_1941	-	1971911	1972777	229	263	-	ABC transporter permease protein
Spaf_1942	-	1973196	1973318	4	2	-	hypothetical protein
Spaf_1943	-	1973352	1983740	117	238	-	LPXTG cell wall surface protein
Spaf_1944	-	1983979	1984500	139	200	cah	carbonic anhydrase
Spaf_1945	-	1984576	1985799	41	68	radA	DNA repair protein RadA
Spaf_1946	-	1985951	1986517	61	86	-	hypothetical protein
Spaf_1947	-	1986468	1986959	64	92	-	deoxyuridine 5'-triphosphate nucleotidohydrolase
Spaf_1949	-	1987371	1993826	22	49	-	hypothetical protein
Spaf_1950	-	1993905	1997723	8	21	-	hypothetical protein
Spaf_1951	-	1998375	1999070	183	71	-	glutamine amidotransferase
Spaf_1952	+	1999326	2000354	294	343	gpsA	NAD(P)H-dependent glycerol-3-phosphate dehydrogenase
Spaf_1954	+	2000400	2001308	409	357	galU	glucose-1-phosphate uridylyltransferase
Spaf_1955	-	2001476	2003404	190	960	-	amylase-binding protein B
Spaf_1956	-	2003854	2004531	224	124	-	rhomboid family membrane protein
Spaf_1957	-	2004515	2005054	228	135	-	5-formyltetrahydrofolate cyclo-ligase family protein
Spaf_1958	-	2005162	2006295	716	416	-	aminoacylase/N-acyl-L-amino acid amidohydrolase
Spaf_1959	-	2006349	2007059	999	561	dapD	2,3,4,5-tetrahydropyridine-2-carboxylate N-succinyltransferase
Spaf_1960	-	2007267	2007956	8	29	-	hypothetical protein
Spaf_1961	-	2007962	2008669	6	17	-	hypothetical protein
Spaf_1962	+	2008808	2009389	9	12	-	IS200 family transposase
Spaf_1963	-	2009540	2010628	219	135	-	hypothetical protein
Spaf_1966	-	2010747	2011664	1537	313	-	hypothetical protein
Spaf_1967	-	2011932	2013281	2076	1389	-	glucose-6-phosphate isomerase
Spaf_1968	+	2013699	2014901	6	29	-	transposase
Spaf_1969	-	2015369	2015911	223	71	-	hypothetical protein
Spaf_1970	-	2016181	2017767	542	714	-	bacteriocin ABC-type exporter, ATP binding/permease protein
Spaf_1971	-	2017920	2019215	121	232	-	putative transcriptional regulator
Spaf_1972	-	2019334	2019978	19	45	-	HAD superfamily hydrolase
Spaf_1973	-	2020193	2021485	817	736	purA	adenylosuccinate synthetase
Spaf_1974	-	2021618	2021812	29	32	-	hypothetical protein
Spaf_1975	+	2021805	2022677	508	513	hslO	33 kDa chaperonin protein
Spaf_1976	+	2022592	2023641	574	453	-	NifR3 family TIM-barrel protein
Spaf_1977	-	2023833	2024567	102	62	-	hypothetical protein
Spaf_1978	-	2024649	2025425	94	112	-	MutT/nudix family protein
Spaf_1979	-	2025426	2026241	54	59	pnuC	nicotinamide mononucleotide transporter
Spaf_1980	-	2026219	2027280	30	70	nadR	ATPase/kinase, putative
Spaf_1981	-	2027445	2028158	309	688	-	hypothetical protein
Spaf_1982	+	2028254	2028361	0	0	-	hypothetical protein
Spaf_1983	-	2028477	2028884	317	309	-	hypothetical protein
Spaf_1984	-	2028862	2029350	206	249	-	hypothetical protein
Spaf_1985	-	2029360	2031789	342	416	clpC	ATP-dependent Clp protease, ATP-binding subunit
Spaf_1986	-	2031790	2032254	198	185	ctsR	transcriptional repressor CtsR
Spaf_1987	-	2032629	2036339	2	28	-	hypothetical protein
Spaf_1988	-	2036445	2043245	11	22	-	beta-galactosidase
Spaf_1989	-	2043615	2044136	19990	11029	-	DNA protection system, DNA-binding ferritin-like protein
Spaf_1990	+	2044305	2044775	205	149	-	hypothetical protein
Spaf_1991	+	2045284	2045814	2	3	-	transposase
Spaf_1992	+	2045925	2046647	16	132	-	integrase core subunit
Spaf_1993	-	2046705	2047745	2352	1614	-	elongation factor Ts
Spaf_1994	-	2047828	2048610	4497	2223	rpsB	30S ribosomal protein S2
Spaf_1995	-	2049383	2049919	1082	366	nusG	transcription antitermination protein NusG
Spaf_1996	+	2050409	2051605	10	22	-	transposase
Spaf_1997	-	2051755	2051931	1455	833	secE	preprotein translocase subunit SecE
Spaf_1998	+	2052238	2053149	176	237	-	zinc proteinase
Spaf_1999	-	2053339	2055573	251	129	-	penicillin-binding protein 2A
Spaf_2000	+	2055536	2056540	91	69	rluD3	ribosomal large subunit pseudouridine synthase D
Spaf_2001	-	2056611	2058326	247	221	-	R5 protein
Spaf_2002	-	2058681	2062805	114	177	-	N-acetylmuramidase/lysin
Spaf_2003	-	2062942	2064375	229	576	cpsFJ	PST family polysaccharide transporter
Spaf_2004	-	2064378	2066318	106	467	-	putative phosphotransferase
Spaf_2005	-	2066327	2067415	107	539	cpsFK	UDP-N-acetylglucosamine 2-epimerase
Spaf_2006	-	2067441	2068343	55	265	cpsFH	putative rhamnosyl transferase wchQ
Spaf_2007	-	2068336	2069601	104	395	cpsFI	putative polysaccharide polymerase
Spaf_2008	-	2069601	2070683	97	445	-	hypothetical protein
Spaf_2009	-	2070685	2071554	56	306	-	putative glycosyl transferase
Spaf_2010	-	2071559	2072380	51	248	cpsFG	putative LicD-family phosphotransferase wchP
Spaf_2011	-	2072380	2073189	52	231	cpsFF	UDP-N-acetyl-D-mannosamine transferase wchO
Spaf_2012	-	2073161	2074537	243	518	cpsFE	galactosyl transferase CpsE
Spaf_2013	-	2074557	2075249	86	230	cpsFD	putative autophosphorylating protein tyrosine kinase
Spaf_2014	-	2075262	2075957	121	273	cpsC	MPA1 family polysaccharide export protein
Spaf_2015	-	2076005	2076736	64	186	cpsB	wzh/putative phosphotyrosine-protein phosphatase
Spaf_2016	-	2076733	2078214	167	247	cpsA	Integral membrane regulatory protein
Spaf_2017	-	2078667	2079272	117	184	nrdG	putative anaerobic ribonucleoside-triphosphate reductase activating protein
Spaf_2018	-	2079277	2079819	30	53	-	acetyltransferase
Spaf_2019	-	2079816	2079956	98	157	-	hypothetical protein
Spaf_2020	-	2079968	2082199	216	312	nrdD	anaerobic ribonucleoside triphosphate reductase
Spaf_2021	-	2082301	2084190	433	327	-	copper-type cytochrome
Spaf_2022	-	2084304	2085893	340	246	-	phosphatidylserine
Spaf_2024	-	2085976	2086386	746	687	-	putative lipoprotein
Spaf_2025	-	2086463	2087695	74	97	-	dihydrofolate:folylpolyglutamate synthetase
Spaf_2026	-	2087903	2088208	2196	2456	-	hypothetical protein
Spaf_2027	-	2088231	2088650	834	855	ruvX	Holliday junction resolvase-like protein
Spaf_2028	-	2088650	2088916	792	702	-	hypothetical protein
Spaf_2029	-	2089040	2089636	133	146	-	hypothetical protein
Spaf_2030	-	2089771	2090169	6467	1520	-	transcriptional regulator Spx
Spaf_2031	-	2090257	2091402	363	389	recA	recA protein
Spaf_2032	-	2091522	2092802	99	94	cinA	competence damage-inducible protein A
Spaf_2033	-	2092888	2093442	233	173	-	DNA-3-methyladenine glycosylase I
Spaf_2034	-	2093452	2094045	187	161	ruvA	holliday junction DNA helicase RuvA
Spaf_2035	-	2094066	2096069	125	154	mutL	DNA mismatch repair protein
Spaf_2037	+	2096258	2096698	93	67	-	hypothetical protein
Spaf_2038	+	2096692	2097147	24	30	-	hypothetical protein
Spaf_2039	-	2097405	2099954	135	189	mutS3	DNA mismatch repair protein
Spaf_2040	-	2100075	2100515	590	408	argR2	transcriptional repressor of arginine synthesis
Spaf_2041	+	2100620	2102308	541	511	argS	arginyl-tRNA synthetase
Spaf_2042	+	2102323	2102418	1	2	-	hypothetical protein
Spaf_2043	-	2102413	2102868	897	461	nrdI	ribonucleotide-diphosphate reductase subunit gamma
Spaf_2044	-	2102930	2103445	686	353	-	hypothetical protein
Spaf_2046	-	2103872	2106145	46	86	gbpC	glucan-binding protein C
Spaf_2047	-	2106731	2109016	503	761	glgP	maltodextrin phosphorylase
Spaf_2048	-	2109037	2110566	533	624	malQ	4-alpha-glucanotransferase
Spaf_2050	+	2111014	2112270	311	257	-	maltose/maltodextrin-binding protein precursor
Spaf_2052	+	2112398	2113693	283	487	malF	maltodextrin transport system permease protein malC
Spaf_2053	+	2113668	2113991	187	313	-	ABC-type maltose transport system, permease component
Spaf_2054	+	2114023	2114538	299	483	malG	ABC-type maltose transport system, permease component
Spaf_2055	+	2114682	2115494	78	76	-	maltodextrose utilization protein malA
Spaf_2056	+	2115506	2116489	150	139	-	lactose operon transcriptional repressor, LacI family
Spaf_2057	+	2116498	2118573	71	82	pulA	Type II secretory pathway, pullulanase PulA glycosidase
Spaf_2058	-	2118521	2118625	24	14	-	hypothetical protein
Spaf_2059	-	2118755	2119702	732	800	-	hypothetical protein
Spaf_2060	-	2119772	2121526	490	653	aspS	aspartyl-tRNA synthetase
Spaf_2061	-	2121624	2121869	71	89	-	hypothetical protein
Spaf_2062	-	2122104	2123372	1312	1010	dltD	dltD protein
Spaf_2063	-	2123365	2123604	1237	1275	dltC	D-alanine--poly(phosphoribitol) ligase subunit 2
Spaf_2064	-	2123620	2124873	742	763	dltB	integral membrane protein
Spaf_2065	-	2124870	2126420	1386	969	dltC2	D-alanine--poly(phosphoribitol) ligase subunit 1
Spaf_2066	-	2126439	2126576	282	166	-	D-Ala-teichoic acid biosynthesis protein
Spaf_2067	-	2126737	2127996	561	308	-	hypothetical protein
Spaf_2068	-	2128089	2128781	286	65	-	hypothetical protein
Spaf_2069	-	2128765	2129544	300	42	-	SPX domain-containing protein
Spaf_2070	+	2129761	2130990	2478	200	-	hypothetical protein
Spaf_2072	+	2131080	2131745	201	89	-	hypothetical protein
Spaf_2073	-	2131979	2134849	6	14	-	integral membrane protein
Spaf_2074	+	2134908	2135441	138	92	-	TetR family transcriptional regulator
Spaf_2075	-	2135646	2136257	3188	1381	rpsD	30S ribosomal protein S4
Spaf_2076	-	2136463	2137194	51	63	-	ABC-type nitrate/sulfonate/bicarbonate transport system, ATPase component
Spaf_2077	-	2137187	2138089	35	54	-	ABC transporter substrate-binding protein
Spaf_2078	-	2138091	2138189	17	16	-	hypothetical protein
Spaf_2079	-	2138239	2139015	54	63	-	ABC-type nitrate/sulfonate/bicarbonate transport system, permease component
Spaf_2080	-	2139208	2139480	238	225	-	hypothetical protein
Spaf_2081	-	2139482	2140840	208	294	dnaB2	replicative DNA helicase
Spaf_2082	-	2140866	2141318	96	220	rplI	50S ribosomal protein L9
Spaf_2083	-	2141315	2143474	271	342	-	hypothetical protein
Spaf_2084	-	2143490	2145400	70	87	gidA	tRNA uridine 5-carboxymethylaminomethyl modification enzyme GidA
Spaf_2085	-	2145411	2145923	89	69	-	mutT/nudix family protein
Spaf_2086	-	2146004	2147125	1014	485	trmU	tRNA (5-methylaminomethyl-2-thiouridylate)-methyltransferase
Spaf_2087	-	2147330	2147872	3641	826	-	hypothetical protein
Spaf_2088	+	2148080	2148772	177	163	sdaAB	L-serine dehydratase beta subunit
Spaf_2089	+	2148782	2149654	162	183	sdaAA	L-serine dehydratase, iron-sulfur-dependent, alpha subunit
Spaf_2090	+	2149644	2150285	151	236	-	phosphoglycolate phosphatase
Spaf_2091	-	2150464	2151153	17272	3522	isaA	immunodominant antigen A precursor
Spaf_2092	-	2151272	2152069	263	318	cbiQ2	cobalt transport protein cbiQ
Spaf_2093	-	2152062	2152904	188	268	cbiO3	cobalt transporter ATP-binding subunit
Spaf_2094	-	2152889	2153713	171	320	cbiO4	ABC transporter ATP-binding protein
Spaf_2095	-	2153714	2154253	77	127	pgsA2	CDP-diacylglycerol--glycerol-3-phosphate 3-phosphatidyltransferase
Spaf_2096	-	2154285	2154692	136	214	-	hypothetical protein
Spaf_2097	-	2154719	2155993	128	225	-	zinc-dependent peptidase
Spaf_2098	-	2156002	2157270	285	225	-	Zn-dependent peptidase, putative
[truncated: 22 more rows]
